# Supplementary material for: P-Coumaric Acid Reverses Depression-Like Behavior and Memory Deficit Via Inhibiting AGE-RAGE-Mediated Neuroinflammation
Source: Cells. 2022 May 10;11(10):1594. doi: 10.3390/cells11101594 (PMC9139330; doi:10.3390/cells11101594)
Supplement: Supplementary file 1 [file cells-11-01594-s001.zip › cells-1657071 Supplementary conversion/Table S1.xlsx]

## Sheet: Sheet1
Table S1 targets of p-coumaric acid
	gene name
No.1	AKR1B1
No.2	CA2
No.3	CA7
No.4	ESR2
No.5	CA1
No.6	CA3
No.7	CA6
No.8	CA12
No.9	CA14
No.10	CA9
No.11	CA4
No.12	CA5B
No.13	CA5A
No.14	MIF
No.15	ALOX5
No.16	MMP9
No.17	MMP1
No.18	MMP2
No.19	PTPN1
No.20	AKR1B10
No.21	TLR4
No.22	CA13
No.23	KDM4E
No.24	KDM4A
No.25	KDM3A
No.26	KDM6B
No.27	FTO
No.28	KDM4C
No.29	F3
No.30	HSD11B1
No.31	HCAR2
No.32	TPMT
No.33	DAO
No.34	TRPA1
No.35	ESR1
No.36	PGR
No.37	FYN
No.38	LCK
No.39	NGFR
No.40	HDAC8
No.41	PTGS2
No.42	RARB
No.43	RARA
No.44	LTB4R
No.45	PRKCE
No.46	DUSP3
No.47	RELA
No.48	RARG
No.49	ampC
No.50	Grin2b
No.51	XDH
No.52	APP
No.53	MAOB
No.54	MAOA
No.55	PTGS1
No.56	PPO2
No.57	ache
No.58	HDAC1
No.59	PLIN5
No.60	AHR
No.61	CES1
No.62	HDAC3
No.63	PTGER2
No.64	HNF4A
No.65	HDAC4
No.66	CES2
No.67	BCL2A1
No.68	ABCG2
No.69	GPR35
No.70	MGLL
No.71	PLIN1
No.72	RIPK2
No.73	HDAC2
No.74	HDAC6
No.75	CDC25B
No.76	TLR9
No.77	HSD17B2
No.78	HSD17B3
No.79	TUBB2B
No.80	CTDSP1
No.81	APOBEC3A
No.82	TAAR1
No.83	HSD17B1
No.84	Dyrk1a
No.85	PIM1
No.86	Nos2
No.87	CYP2C19
No.88	CYP19A1
No.89	RXRB
No.90	FOLH1
No.91	ALOX15
No.92	RXRG
No.93	PRKCG
No.94	METAP2
No.95	APOBEC3G
No.96	S1PR4
No.97	DNMT1
No.98	RXRA
No.99	CASP9
No.100	AKR1C3
No.101	Htr6
No.102	TUBA1A
No.103	ACE
No.104	PLA2G1B
No.105	NR2F2
No.106	ICAM1
No.107	PTGER4
No.108	PTGER3
No.109	NR1H4
No.110	Slc6a3
No.111	PIM2
No.112	SERPINE1
No.113	lef
No.114	ANPEP
No.115	Cnr2
No.116	CACNA1B
No.117	MMP12
No.118	ALPL
No.119	GRM4
No.120	CYP1A2
No.121	PTPN22
No.122	STS
No.123	FDPS
No.124	Rac1
No.125	Ar
No.126	PTPN7
No.127	PTGFR
No.128	Chrm2
No.129	S1PR1
No.130	Grin1
No.131	VCAM1
No.132	DHODH
No.133	S1PR2
No.134	SIGMAR1
No.135	Chrna4
No.136	PTPN2
No.137	OPRD1
No.138	BCHE
No.139	PYGL
No.140	Drd1
No.141	PRKACA
No.142	OPRK1
No.143	PRKCD
No.144	MCL1
No.145	SLC6A2
No.146	Chrna7
No.147	S1PR5
No.148	Chrm3
No.149	DRD5
No.150	FAAH
No.151	PNP
No.152	TERT
No.153	CYP2C9
No.154	GALR3
No.155	HTR5A
No.156	Oprm1
No.157	ADRA2C
No.158	TNF
No.159	ITGA2B
No.160	MDM2
No.161	Pdgfrb
No.162	GSK3A
No.163	PTGES
No.164	THRA
No.165	PRKCB
No.166	ITGAL
No.167	ATP4A
No.168	RORA
No.169	PLAU
No.170	S1PR3
No.171	SELE
No.172	CSNK2A1
No.173	HTR1E
No.174	CHRFAM7A
No.175	GRIA2
No.176	PTGER1
No.177	PTPRC
No.178	TGM2
No.179	TRPV1
No.180	NOS3
No.181	KCNA3
No.182	HTR2C
No.183	Mme
No.184	CHRM1
No.185	CDC42
No.186	UL80
