# Supplementary material for: P-Coumaric Acid Reverses Depression-Like Behavior and Memory Deficit Via Inhibiting AGE-RAGE-Mediated Neuroinflammation
Source: Cells. 2022 May 10;11(10):1594. doi: 10.3390/cells11101594 (PMC9139330; doi:10.3390/cells11101594)
Supplement: Supplementary file 1 [file cells-11-01594-s001.zip › cells-1657071 Supplementary conversion/Table S2.xlsx]

## Sheet: Sheet1
Table S2	targets of memory impairment				targets of depression
	Gene Symbol	Relevance score			Gene Symbol	Relevance score
No.1	APOE	45.2583			HTR2A	43.8953
No.2	MAPT	40.5525			SLC6A4	41.5215
No.3	APP	35.2982			TPH2	39.2076
No.4	PSEN1	33.3526			FKBP5	34.5891
No.5	FOXP1	30.4549			BDNF	32.1087
No.6	BDNF	28.7327			NOTCH3	28.2304
No.7	PTEN	28.1393			COMT	23.8135
No.8	PRNP	27.6433			LOC110806262	23.6027
No.9	GRIN2A	24.935			MDD1	23.1317
No.10	COMT	24.4387			MDD2	23.0548
No.11	FMR1	23.9701			HTR1A	22.0583
No.12	GJB2	23.4495			MAOA	20.6046
No.13	GRN	22.7271			CRH	20.2262
No.14	SLI1	22.6298			NR3C1	19.9316
No.15	SCN1A	21.9722			IL6	19.6957
No.16	WWC1	21.9113			DRD2	19.5218
No.17	TCF20	21.6536			TNF	19.0191
No.18	SLI2	21.5208			PRL	18.9833
No.19	TREM2	20.9418			APOE	18.2288
No.20	IL10	20.8948			MAFD1	18.1266
No.21	MECP2	20.8063			TPH1	17.0133
No.22	CDH23	20.691			MAFD2	16.7215
No.23	GRIN2B	20.6872			MTHFR	16.2797
No.24	VCP	20.6035			GRIA1	15.7032
No.25	TP53	20.2257			CRHR1	15.652
No.26	C9orf72	20.1684			HTR2C	15.5383
No.27	SNCA	19.9214			CRP	15.0614
No.28	SCN8A	19.7448			TWNK	14.9548
No.29	SLI3	19.703			MAFD9	14.9529
No.30	POLG	19.6571			MAFD3	14.9529
No.31	AKT1	19.4653			MAFD4	14.9529
No.32	GRIA2	19.4296			MAFD5	14.9529
No.33	HLA-DRB1	19.182			MAFD6	14.9529
No.34	MT-ND1	19.0355			MAFD8	14.9529
No.35	GNB1	18.9869			GRIN2B	14.8491
No.36	PSEN2	18.77			MAPT	14.7985
No.37	SPG11	18.6383			IL1B	14.4987
No.38	MTOR	18.3835			SLC6A3	14.3393
No.39	NF1	18.3559			SLC6A2	13.943
No.40	MYO7A	18.2975			POMC	13.7388
No.41	CACNA1A	18.2485			DCTN1	13.5626
No.42	HTT	18.185			CREB1	13.1104
No.43	DHX30	18.0369			GNB3	12.8098
No.44	TNF	17.8559			CACNA1C	12.5458
No.45	SPG7	17.8388			HTR3A	12.3445
No.46	IFNG	17.6653			OXT	12.3232
No.47	GBA	17.6045			ESR1	12.1824
No.48	CHMP2B	17.5137			CYP2D6	12.1141
No.49	USH2A	17.493			PCLO	11.996
No.50	MAPK1	17.3847			TH	11.9065
No.51	EP300	17.3096			OXTR	11.9033
No.52	GRIK2	17.3088			XBP1	11.8921
No.53	HLA-B	17.3072			RELN	11.8554
No.54	INS	17.1981			FGFR1	11.8211
No.55	SQSTM1	17.1659			NTRK2	11.7778
No.56	BRCA2	17.1615			DRD4	11.7654
No.57	EMC1	17.1199			HTR1B	11.7632
No.58	HOXA2	17.0569			GRM1	11.667
No.59	AFG3L2	17.0087			GRIA3	11.4947
No.60	FAS	16.9861			IL10	11.4883
No.61	HLA-DQB1	16.8938			CLOCK	11.3273
No.62	WFS1	16.8214			WFS1	11.2573
No.63	CREBBP	16.7965			MECP2	11.2473
No.64	SOD1	16.5956			GRIA2	11.1438
No.65	SLC2A1	16.4325			POLG	11.135
No.66	PIK3CD	16.4242			NR3C2	10.9838
No.67	DRD2	16.3286			DRD3	10.9541
No.68	NOTCH3	16.0749			GRIN2A	10.7617
No.69	CHAT	15.9158			DISC1	10.6173
No.70	GRIN1	15.8601			PER3	10.4697
No.71	ARSA	15.8434			LEP	10.4513
No.72	MTHFR	15.7937			GAD1	10.4412
No.73	SCN2A	15.674			ACE	10.225
No.74	PIK3R1	15.5214			NPY	10.2152
No.75	HFE	15.4916			OPRM1	10.2005
No.76	GNAS	15.4495			SNCA	10.1538
No.77	DNMT1	15.4467			HTR1D	10.1478
No.78	ATXN3	15.4191			INS	10.072
No.79	CD40	15.3535			FMR1	10.0552
No.80	PSAP	15.3355			PRNP	9.94787
No.81	LMNA	15.3032			GRM7	9.9367
No.82	TWNK	15.2765			GBA	9.79552
No.83	CTNNB1	15.1147			NR4A2	9.77824
No.84	TARDBP	15.1091			DISC2	9.66026
No.85	SLC26A4	15.0196			PICK1	9.65843
No.86	PIK3CA	14.9996			PER2	9.58674
No.87	PPP3CA	14.9782			GRID2	9.56619
No.88	NSD1	14.9193			NPAS2	9.55812
No.89	TLR4	14.9167			ARNTL	9.47881
No.90	TMEM106B	14.8605			GSK3B	9.42474
No.91	YAP1	14.8506			CNR1	9.30159
No.92	SYNGAP1	14.8035			AKT1	9.28609
No.93	MADD	14.6377			DNMT1	9.26861
No.94	STXBP1	14.584			IFNG	9.24439
No.95	SMARCA2	14.5576			MIR132	9.23144
No.96	ALMS1	14.5449			GDNF	9.21342
No.97	CD40LG	14.5386			GAL	9.1935
No.98	SLC6A3	14.5289			ABCB1	9.17896
No.99	SORL1	14.5232			NGF	9.03626
No.100	IL6	14.5224			PIK3R1	8.91152
No.101	NOS3	14.512			CBLN1	8.88521
No.102	CDKL5	14.4829			DCANP1	8.8837
No.103	TYROBP	14.4806			CHRM2	8.87498
No.104	LOC102724058	14.4805			TPO	8.85639
No.105	NF2	14.4722			P2RX7	8.85107
No.106	MFN2	14.471			IL2	8.82092
No.107	ZFYVE26	14.4192			PDLIM5	8.70629
No.108	NEFL	14.4124			GNRH1	8.55928
No.109	ABCD1	14.3968			GRM5	8.54918
No.110	UBE3A	14.3955			MAOB	8.49575
No.111	PMM2	14.3755			NR1D1	8.47387
No.112	PLA2G6	14.364			DLG1	8.45336
No.113	NALCN	14.343			S100B	8.45262
No.114	CEP290	14.329			IGF1	8.44578
No.115	SETD1A	14.2847			NRXN1	8.38138
No.116	ATXN1	14.249			PTCH1	8.34762
No.117	BCL10	14.2005			DAOA	8.34074
No.118	KMT2A	14.1723			SLC6A15	8.28852
No.119	CSF1R	14.1491			LRRK2	8.27037
No.120	TGFB1	14.1384			GRM2	8.27017
No.121	NGF	14.0893			CREBBP	8.26188
No.122	DYNC1H1	14.0432			PRKN	8.22046
No.123	MED13L	14.0093			BRAF	8.19874
No.124	SPAST	14.0021			RORA	8.19795
No.125	MT-TL1	13.9862			KRAS	8.17298
No.126	DYRK1A	13.9798			HTT	8.1679
No.127	CUX1	13.9754			MAP2K1	8.16001
No.128	PDGFB	13.8579			DVL3	8.15358
No.129	STAT1	13.839			DTNBP1	8.15042
No.130	MEFV	13.7981			CYP2C19	8.12363
No.131	ABCA7	13.7212			CYP2B6	8.10819
No.132	PEX6	13.7211			GHRL	8.07202
No.133	PDGFRB	13.6711			SOD1	8.04925
No.134	TECTA	13.6638			MTOR	7.99846
No.135	SHANK3	13.6506			GNAS	7.99724
No.136	HARS1	13.6298			PTEN	7.98675
No.137	KARS1	13.5788			GRIK2	7.97615
No.138	GNB5	13.5732			NOS1	7.9026
No.139	IL15	13.5656			DLG4	7.89579
No.140	NRXN1	13.5602			GCH1	7.86488
No.141	FRAXA	13.5005			DRD1	7.86307
No.142	MPO	13.4709			GRIN1	7.83049
No.143	TBK1	13.431			HCRT	7.77906
No.144	ZNF142	13.4121			SHANK3	7.74917
No.145	CTLA4	13.412			STIN2-VNTR	7.74432
No.146	DOCK3	13.3776			SST	7.71498
No.147	KRAS	13.3503			CRY2	7.65757
No.148	SMARCB1	13.3304			GABRA1	7.58933
No.149	MYO15A	13.2846			GABRD	7.58326
No.150	NTRK2	13.2629			ITIH3	7.58018
No.151	CCR6	13.237			HLA-DQB1	7.51232
No.152	SLC6A4	13.2323			APP	7.50744
No.153	IL2	13.2132			SLC18A2	7.50652
No.154	HCFC1	13.1993			CYP1A2	7.45411
No.155	POLR1C	13.1961			PSEN1	7.44633
No.156	BSCL2	13.1772			CRY1	7.4093
No.157	STAT4	13.1744			KDM6A	7.39203
No.158	IL21	13.1734			SYNJ1	7.33958
No.159	CLN3	13.1649			COL1A1	7.31646
No.160	C4A	13.1611			GRM3	7.30177
No.161	ARID1B	13.1399			COL2A1	7.28543
No.162	MBD5	13.1289			ALB	7.27181
No.163	MAN2B1	13.0917			SHH	7.23036
No.164	TM4SF20	13.0395			CYP2C9	7.22755
No.165	IL23R	13.0367			TACR1	7.21604
No.166	IGF1	12.9657			GLI2	7.16179
No.167	SETD2	12.9337			FGF8	7.08076
No.168	AMMECR1	12.925			EP300	7.07616
No.169	ANKRD11	12.8916			ZBTB20	7.07581
No.170	ADNP	12.8837			ADCYAP1	7.06036
No.171	CAMK2A	12.8645			SIRT1	7.05379
No.172	FUS	12.8613			C9orf72	7.04895
No.173	ALG13	12.7309			SLC1A2	7.04725
No.174	POGZ	12.6817			MED13L	7.02517
No.175	BBS10	12.6549			AVPR1B	7.02311
No.176	TMPRSS3	12.6541			COL11A2	6.99919
No.177	SMARCE1	12.6372			KMT2A	6.99471
No.178	TCF4	12.6358			CYP3A4	6.96782
No.179	ACHE	12.6226			TP53	6.95534
No.180	MEF2C	12.6222			TOR1A	6.9384
No.181	MIR34A	12.6201			MAPK1	6.90554
No.182	LRRK2	12.6144			MAP2K2	6.88654
No.183	AFF2	12.5734			ANK3	6.87648
No.184	PIEZO2	12.5501			COL11A1	6.796
No.185	NPC1	12.5444			KMT2D	6.7552
No.186	RPS6KA3	12.5379			PLA2G6	6.74632
No.187	TERT	12.501			DBH	6.73379
No.188	ACE	12.4765			CHAT	6.72884
No.189	PGAP1	12.4568			TSPO	6.69675
No.190	CCR7	12.4306			PRODH	6.69463
No.191	CHD7	12.4298			SYN2	6.67447
No.192	IL4	12.4244			ZNF804A	6.65366
No.193	TOMM40	12.4229			PVALB	6.64399
No.194	IKBKG	12.3949			NTF3	6.62757
No.195	RRM2B	12.3678			HLA-DRB1	6.61058
No.196	CCR1	12.3521			AR	6.56044
No.197	ATXN2	12.3509			POU1F1	6.55692
No.198	SUFU	12.3254			ATP1A3	6.50683
No.199	CD19	12.3143			MEF2C	6.501
No.200	CAMTA1	12.2898			DAO	6.49985
No.201	AARS2	12.2784			CRHBP	6.4921
No.202	NEXMIF	12.2778			TBP	6.41847
No.203	STAT3	12.2693			TAC1	6.41401
No.204	MT-ND4	12.2505			GPR50	6.40349
No.205	CXCR4	12.2345			FGFR2	6.39386
No.206	COL4A4	12.2338			TRH	6.37929
No.207	MORC2	12.2049			GFAP	6.3711
No.208	TNFRSF1A	12.2015			SLC1A3	6.36123
No.209	NARS1	12.1896			GABRB3	6.34646
No.210	SMPD1	12.1555			ALX4	6.33475
No.211	KCNJ10	12.0855			ATP2A2	6.33449
No.212	PRKN	12.0794			SNAP25	6.3288
No.213	FOXP3	12.0778			ADAM10	6.30238
No.214	CD4	12.057			CTNNB1	6.28289
No.215	CREB1	12.0535			PSAP	6.26935
No.216	ADGRV1	12.0427			LOC106627981	6.26572
No.217	ADA2	12.0369			FRAXA	6.23136
No.218	ARX	12.0327			IMPA1	6.22604
No.219	PAFAH1B1	12.011			FADS1	6.21903
No.220	STUB1	11.9826			POLG2	6.18423
No.221	MT-CO1	11.9804			SCN1A	6.17528
No.222	MYH9	11.973			GRN	6.16682
No.223	HTR2A	11.9645			CRHR2	6.13272
No.224	ATN1	11.9564			BRCA2	6.13194
No.225	MT-ATP6	11.9549			GRIA4	6.12182
No.226	FGFR3	11.9518			TWIST2	6.07724
No.227	ERCC6	11.9486			OPN4	6.0682
No.228	NFIB	11.9404			ATXN2	6.04611
No.229	CD27	11.9164			IL2RB	6.04544
No.230	GRIA3	11.9154			FKBP4	6.03644
No.231	KAT6B	11.8947			MAN2B1	6.03057
No.232	DDX3X	11.8735			DPP4	6.0296
No.233	ATRX	11.7943			DLG3	6.02641
No.234	PNPLA6	11.7569			AIP	6.00528
No.235	FGF14	11.7529			RRM2B	5.9881
No.236	MT-ND6	11.7499			ATXN8OS	5.97715
No.237	IL12RB1	11.7311			DISP1	5.9591
No.238	TFRC	11.7309			CISD2	5.95242
No.239	MME	11.7297			CNTNAP2	5.94605
No.240	NLGN3	11.7281			CHMP2B	5.94574
No.241	MT-CO3	11.7238			NRG1	5.93568
No.242	DEAF1	11.7186			PRKAR1A	5.9318
No.243	INSR	11.7044			SMPD1	5.92065
No.244	GALC	11.6988			ZIC2	5.91254
No.245	FKRP	11.6968			PDYN	5.90263
No.246	MCM3AP	11.6579			H2AC18	5.87624
No.247	IL1B	11.6295			WDR26	5.87275
No.248	DMD	11.6289			TGIF1	5.85795
No.249	GJB6	11.6163			CXCL8	5.85184
No.250	FGFR1	11.5785			PON1	5.83231
No.251	VPS13B	11.5417			GAD2	5.8217
No.252	TAOK1	11.5353			INPPL1	5.81691
No.253	PRKCG	11.5311			HP1BP3	5.78304
No.254	GJA1	11.5259			GABRB2	5.77188
No.255	AHDC1	11.5001			SGCE	5.75599
No.256	FGFR2	11.4875			TSC2	5.75187
No.257	PRKAR1B	11.4855			TONSL	5.72906
No.258	MT-ND5	11.4835			NFIX	5.71712
No.259	MIR29A	11.4704			DLL1	5.71117
No.260	TBC1D24	11.4667			CHRNA7	5.70976
No.261	CNTNAP2	11.4625			FLNB	5.7081
No.262	OTOF	11.4302			LRP8	5.705
No.263	PALS1	11.4177			PAX6	5.68152
No.264	MITF	11.4148			MEN1	5.66633
No.265	SLC25A13	11.4006			SIX3	5.63855
No.266	MED12L	11.3906			MED12	5.6212
No.267	IL1RAPL1	11.3815			LEPQTL1	5.62042
No.268	SPTLC1	11.3662			GRIK4	5.6133
No.269	ESR1	11.3518			HTR2B	5.61067
No.270	CARMIL2	11.3483			GAP43	5.61059
No.271	IL2RA	11.3358			TFAP2B	5.57776
No.272	PLAU	11.3074			TP63	5.57075
No.273	DPYD	11.2916			CDON	5.56537
No.274	ALDH18A1	11.2751			XK	5.55109
No.275	IL7	11.2683			SLC25A4	5.53337
No.276	CHAMP1	11.2517			SETD5	5.53191
No.277	DGUOK	11.229			TCF4	5.52085
No.278	GJB3	11.2099			WASHC5	5.51628
No.279	AARS1	11.2065			MT-ND1	5.50679
No.280	GJC2	11.201			ARSA	5.50235
No.281	DDX6	11.1946			PDGFB	5.49355
No.282	DCC	11.1945			TIMELESS	5.49197
No.283	MARK3	11.1908			TRAPPC9	5.48819
No.284	DNMT3A	11.1879			SLC2A1	5.48707
No.285	PAH	11.1767			VCP	5.48578
No.286	CCR5	11.1737			PNOC	5.48352
No.287	SST	11.125			FGFR3	5.46753
No.288	SETBP1	11.111			CDH23	5.46471
No.289	PMP22	11.1062			SERPINA3	5.45869
No.290	ICOS	11.1004			USH2A	5.45282
No.291	MED12	11.095			PDE4B	5.45102
No.292	SNAP25	11.0825			FOS	5.43692
No.293	TLR2	11.0773			SYNE1	5.42679
No.294	TTR	11.0764			PALS1	5.41999
No.295	SYP	11.0705			PREP	5.38606
No.296	PTPRC	11.0688			GABRG2	5.38079
No.297	IL7R	11.0675			TTC9B	5.37665
No.298	DLG4	11.0649			GPC6	5.36876
No.299	ACTG1	11.0557			IFNA1	5.33412
No.300	NOD2	11.0507			TARDBP	5.3319
No.301	IL17A	11.0442			EHMT1	5.3313
No.302	TSEN54	11.0419			HOMER1	5.31657
No.303	IL2RB	11.0398			SYN1	5.31105
No.304	CP	11.0327			IDO1	5.30456
No.305	CHD8	11.0318			KCNQ3	5.30139
No.306	KIF1A	11.0094			HMBS	5.27747
No.307	SMARCA4	10.9946			CSNK1E	5.25581
No.308	RAI1	10.982			FOXH1	5.25192
No.309	GRIA1	10.9792			GAS1	5.24693
No.310	OPA1	10.9707			HLA-DQA1	5.2067
No.311	ERCC2	10.9559			SLC6A1	5.20553
No.312	MPZ	10.9535			IGFBP1	5.19848
No.313	SPTBN1	10.9443			HESX1	5.19691
No.314	PDCD1	10.9432			TG	5.18829
No.315	AIFM1	10.9404			ADH1C	5.1787
No.316	CYLD	10.934			ELP4	5.17688
No.317	GARS1	10.9328			GSR	5.17097
No.318	IL12B	10.9272			RGS4	5.16654
No.319	FOXP2	10.9117			CHD7	5.14868
No.320	NFKB2	10.9113			CD96	5.14416
No.321	PGM3	10.8903			ALG9	5.13787
No.322	WWOX	10.8742			BMPER	5.13098
No.323	USH1C	10.8628			VEGFA	5.11643
No.324	MYT1L	10.8579			MT-TL1	5.11551
No.325	MT-TS1	10.8289			PARK7	5.11468
No.326	ATM	10.8063			LHPP	5.10825
No.327	MEN1	10.7747			PPARG	5.10708
No.328	AUTS2	10.7732			ADRA1A	5.09922
No.329	PDZD7	10.7674			HSD11B1	5.09524
No.330	EHMT1	10.7619			TMEM106B	5.08499
No.331	KCNQ2	10.7611			PDE11A	5.0845
No.332	BPTF	10.7465			ERBB4	5.08386
No.333	EIF2B5	10.7196			CRLF1	5.0796
No.334	PTPN11	10.7099			BDNF-AS	5.06444
No.335	IL12A	10.6958			MBD5	5.06085
No.336	SGSH	10.6956			SHBG	5.05944
No.337	KMT2D	10.6911			NODAL	5.05453
No.338	TRIOBP	10.6881			NTNG2	5.05048
No.339	SETD5	10.6879			SP4	5.04057
No.340	SURF1	10.6613			CC2D1A	5.02572
No.341	MYD88	10.6468			TEF	5.01647
No.342	CASP3	10.6385			CTLA4	5.00307
No.343	KANSL1	10.6369			GABRA2	4.98729
No.344	PCDH15	10.6355			IDUA	4.98017
No.345	WHRN	10.6302			AVP	4.97602
No.346	ACTL6B	10.6199			PDGFRB	4.96486
No.347	TNFRSF13B	10.6157			WAC	4.95171
No.348	CLU	10.6151			VPS13C	4.93522
No.349	PURA	10.6056			GNAL	4.91065
No.350	GABRG2	10.603			EIF2B5	4.91021
No.351	GSN	10.602			SLC17A5	4.90329
No.352	TSC1	10.5888			TRANK1	4.89446
No.353	CHD2	10.5871			CLCF1	4.894
No.354	SCAPER	10.5737			CHST3	4.88261
No.355	LOXHD1	10.5554			PAH	4.88192
No.356	ZEB2	10.5469			ADIPOQ	4.8755
No.357	SLC1A2	10.5422			PCNT	4.87476
No.358	TET2	10.5422			PMM2	4.87431
No.359	HUWE1	10.5272			FAM20C	4.87234
No.360	ITPR1	10.517			TDGF1	4.86445
No.361	GSDME	10.5167			PRKACA	4.85267
No.362	HTRA1	10.5157			HTR7	4.84735
No.363	COCH	10.5146			LINC02153	4.84236
No.364	RNASEH1	10.5067			LINC02152	4.84236
No.365	ALB	10.4368			TACR2	4.82599
No.366	MAP1B	10.4321			SNCAIP	4.81998
No.367	FXN	10.4226			MAP2	4.81749
No.368	PNKP	10.4156			MYT1L	4.80208
No.369	MAOA	10.4101			LPL	4.79567
No.370	ANKLE2	10.4022			HCRTR1	4.79548
No.371	JPH3	10.4002			SOX5	4.78394
No.372	EYA4	10.3797			SMIM30	4.78199
No.373	DHPS	10.3693			LINC01108	4.78199
No.374	SIM1	10.3544			CYP27A1	4.77796
No.375	ATP1A2	10.353			USP8	4.76712
No.376	ACTB	10.3499			STUB1	4.76313
No.377	SATB2	10.3369			TBX1	4.76088
No.378	TBP	10.3365			MT-TK	4.74849
No.379	ABCA4	10.3284			HP	4.74225
No.380	DNAJB2	10.3252			NEB	4.72319
No.381	GRIN2D	10.3216			CCK	4.71118
No.382	CFTR	10.3107			NPAS3	4.69456
No.383	PAK3	10.2979			SYP	4.68012
No.384	PRKCD	10.2977			FZD2	4.67476
No.385	NLGN4X	10.2929			HSPG2	4.66861
No.386	TRPV4	10.2752			STXBP1	4.658
No.387	SOX10	10.27			PEX6	4.65508
No.388	COL2A1	10.2579			CLCN1	4.65482
No.389	LEP	10.2577			NRGN	4.64932
No.390	FLNA	10.2561			KLHL7	4.64009
No.391	PAX6	10.2465			GABRA5	4.6283
No.392	FIG4	10.2309			CLN6	4.60765
No.393	SETX	10.2303			NF1	4.59068
No.394	PRPS1	10.2284			AMY1A	4.58475
No.395	GLS	10.228			ACSL4	4.58216
No.396	MYBPC3	10.2248			PTPN22	4.57663
No.397	CNR1	10.2203			GNAI2	4.56778
No.398	WASF1	10.2188			MSH2	4.56574
No.399	EEF1A2	10.2147			STAG2	4.5598
No.400	DARS2	10.1989			DMD	4.55409
No.401	PPARG	10.1975			CHRNA4	4.55316
No.402	MIR146A	10.1974			GJA1	4.53552
No.403	CAMK2G	10.1959			NPC1	4.53498
No.404	CASK	10.1938			TREM2	4.5201
No.405	FRRS1L	10.1914			AMY1C	4.51485
No.406	KIF1C	10.1907			AMY1B	4.51485
No.407	CYFIP2	10.188			SHANK2	4.50926
No.408	CST3	10.1803			TMEM132D	4.50786
No.409	BRAF	10.1776			IMPA2	4.50785
No.410	TNFRSF4	10.1703			IL18	4.49407
No.411	IQSEC2	10.1369			DRD5	4.48317
No.412	NR3C1	10.121			AHDC1	4.48237
No.413	LOC106627981	10.1091			ATRX	4.46684
No.414	CD70	10.0989			CSMD1	4.45948
No.415	CD28	10.0935			VGF	4.44694
No.416	BACE1	10.0926			SMC1A	4.44503
No.417	COL11A2	10.0819			IQSEC2	4.44227
No.418	MMACHC	10.0662			NBN	4.43279
No.419	LCP2	10.0599			ZEB2	4.42782
No.420	KCNB1	10.0534			SLC17A7	4.42036
No.421	SMARCC2	10.0465			IRF6	4.41992
No.422	P2RY12	10.0269			PRKCA	4.41451
No.423	C19orf12	9.98678			HLA-B	4.40232
No.424	LPL	9.97735			TONSL-AS1	4.4003
No.425	GABRB2	9.96939			DDC	4.39718
No.426	ADA	9.95962			DNAJC13	4.38922
No.427	EGFR	9.94267			MARCKS	4.38146
No.428	KCNA2	9.92975			MIR137	4.37933
No.429	GJB1	9.91864			SCN2A	4.37598
No.430	SRPX2	9.91518			IL2RA	4.37409
No.431	GCH1	9.91337			KMT2E	4.37252
No.432	TSC2	9.90688			NCAN	4.36137
No.433	SMAD4	9.89515			TBX4	4.36015
No.434	TIA1	9.89024			MAF	4.35628
No.435	SMC1A	9.88179			CASR	4.34996
No.436	RAF1	9.87202			DEAF1	4.34156
No.437	MIR106B	9.85572			PHF21A	4.33319
No.438	GDI1	9.84264			TACR3	4.32868
No.439	ITGA4	9.82051			EBF3	4.32822
No.440	CRP	9.81976			FLNA	4.32692
No.441	NAGLU	9.81698			EDNRA	4.3249
No.442	CEACAM16	9.80711			GLB1	4.323
No.443	EIF2B4	9.79383			ASXL3	4.32206
No.444	ERAP1	9.79169			GABBR1	4.32172
No.445	PPP1R15B	9.78352			PRMT7	4.31975
No.446	CCR4	9.78038			ABCC9	4.3193
No.447	VAMP1	9.77791			ANKRD11	4.318
No.448	DNM1L	9.75374			SLC2A3	4.31594
No.449	ATP2B3	9.75234			IL1A	4.30784
No.450	TANC2	9.74527			ATP7B	4.30056
No.451	KCNQ3	9.73934			RAI1	4.28749
No.452	PRKAR1A	9.73932			CSTB	4.28121
No.453	APOA1	9.73186			PRKCG	4.27498
No.454	RAC1	9.72258			ADK	4.25945
No.455	MFSD2A	9.72			NOS2	4.25917
No.456	UBAC2	9.71678			PTPN11	4.25467
No.457	EIF2AK2	9.70963			CDKN1B	4.25368
No.458	BCHE	9.69337			EMP1	4.24838
No.459	SLC6A1	9.68282			CCL2	4.24626
No.460	SERPINI1	9.67555			SETBP1	4.24244
No.461	MLH1	9.66588			CSF1R	4.24175
No.462	NIPA1	9.66539			PDCD1	4.23989
No.463	TPP2	9.65478			KCTD17	4.23727
No.464	PON1	9.64497			AVPR1A	4.2294
No.465	XPR1	9.6127			HDAC9	4.22642
No.466	KCNQ4	9.60236			GALT	4.22367
No.467	ECM1	9.59392			PLOD1	4.22296
No.468	TH	9.59161			TCF20	4.21542
No.469	TRMT10A	9.58076			PINK1	4.19079
No.470	HFE-AS1	9.57325			MIR433	4.18588
No.471	KDM5C	9.57208			NDUFV2	4.18336
No.472	CCL5	9.54877			PODXL	4.17922
No.473	RHO	9.53587			SPECC1L	4.17834
No.474	KAT6A	9.53415			PDE4D	4.17518
No.475	GUCY2D	9.53332			STX1A	4.16606
No.476	TBX1	9.52878			CHI3L1	4.16504
No.477	DCDC2	9.52509			CALR	4.15848
No.478	EIF2B2	9.50376			PTGS2	4.15397
No.479	RELN	9.5031			IL4	4.14706
No.480	RUBCN	9.50232			RAF1	4.14351
No.481	HTR1A	9.49595			INPP1	4.14056
No.482	SBDS	9.48656			GPC4	4.13936
No.483	IL6R	9.48243			PIGT	4.13851
No.484	TLR3	9.4737			ADRA2A	4.13466
No.485	USP9X	9.45538			PREPL	4.13141
No.486	GFAP	9.45503			ELN	4.11833
No.487	IRF2BP2	9.45439			CHD8	4.11342
No.488	VEGFA	9.44867			GHR	4.09619
No.489	DISC1	9.44669			DNAJC6	4.09441
No.490	ICAM1	9.44172			CACNA1A	4.0884
No.491	POMT1	9.43129			IL1RN	4.08706
No.492	NMNAT1	9.42276			ARSB	4.07863
No.493	WDR45	9.42086			ESR2	4.07804
No.494	MSH6	9.42078			CACNB2	4.07638
No.495	CAMK2B	9.41554			DPYSL2	4.07535
No.496	SAG	9.41061			SETD1A	4.07183
No.497	NFKB1	9.40967			DNMT3B	4.0717
No.498	AP2M1	9.40719			TLR4	4.06788
No.499	ACSF3	9.40514			LBR	4.06661
No.500	GATAD2B	9.40132			RERE	4.06087
No.501	PEX5	9.39018			TTR	4.05179
No.502	SNCB	9.38907			PTCHD1	4.05095
No.503	CUL4B	9.38862			FBN1	4.04547
No.504	CHCHD10	9.3877			TNFRSF1A	4.04002
No.505	CYP2U1	9.38214			CHRNB2	4.03891
No.506	ST3GAL5	9.38035			HDAC6	4.03758
No.507	SIRT1	9.35859			GATA1	4.03203
No.508	PEX10	9.35511			ERF	4.01304
No.509	CTSD	9.35456			CCDC22	4.01198
No.510	GABRA1	9.3449			SOX9	4.01006
No.511	ZIC1	9.34268			ADORA1	4.00766
No.512	LARS2	9.34048			LGI1	4.00101
No.513	DLG3	9.33241			TRPV1	3.99381
No.514	SLC9A6	9.32406			GRIP1	3.991
No.515	GATA3	9.31995			HMCN1	3.98693
No.516	ITM2B	9.31733			SUFU	3.9869
No.517	DLL1	9.31363			DLK1	3.9762
No.518	IKBKB	9.30298			ADH1B	3.97283
No.519	SELL	9.29706			PIGN	3.96676
No.520	SLC2A3	9.26961			SQSTM1	3.96487
No.521	GOSR2	9.26829			RYR1	3.96181
No.522	HCRT	9.24772			LOC102724058	3.96016
No.523	TRPM3	9.24708			SMARCA2	3.95952
No.524	HNRNPK	9.23374			METTL13	3.95432
No.525	SEMA4A	9.23165			GGT1	3.95273
No.526	TANGO2	9.22921			ADNP	3.95135
No.527	NLRP3	9.22371			DYRK1A	3.94704
No.528	MSH2	9.22325			TFAP2A	3.94703
No.529	NEFH	9.20948			C19orf12	3.94465
No.530	HGSNAT	9.2047			MIR29C	3.93603
No.531	DTNBP1	9.19214			PLCG1	3.92936
No.532	TGFBR2	9.18371			RAB3GAP1	3.92767
No.533	PIK3R2	9.17603			NOS3	3.91359
No.534	SHH	9.17479			ALDH2	3.90944
No.535	MYORG	9.17415			OTX2	3.90793
No.536	PACS1	9.16982			KCNQ2	3.90578
No.537	DNAAF4	9.16914			PMS2	3.90268
No.538	KMT5B	9.15659			FUS	3.8967
No.539	PEX2	9.15245			TRPV4	3.88489
No.540	BBS1	9.15196			CHD2	3.86658
No.541	DUSP29	9.14017			SYNGAP1	3.85042
No.542	PPP2R5D	9.13885			CALB1	3.84949
No.543	RAB39B	9.1303			IL1R1	3.84948
No.544	DNM2	9.12696			PDZD7	3.84586
No.545	HDAC8	9.12341			MIR24-1	3.84414
No.546	FGF8	9.11816			KAT5	3.84362
No.547	TTN	9.10908			DGKH	3.83448
No.548	SLC20A2	9.09736			BMP2	3.83341
No.549	SCN4A	9.08597			PKDCC	3.83143
No.550	ERCC1	9.07762			PYY	3.82941
No.551	EIF2B3	9.07121			TGFB1	3.82893
No.552	SDHD	9.06584			TRRAP	3.82866
No.553	AD10	9.0641			DUSP6	3.82402
No.554	HK1	9.06106			SMARCA4	3.81852
No.555	P4HTM	9.0581			CCBE1	3.80823
No.556	LRP1	9.05742			AP2S1	3.80804
No.557	AFF4	9.0432			KMT2B	3.80318
No.558	ADRA2B	9.04067			SPR	3.79703
No.559	MT-TS2	9.03978			TAF1	3.79698
No.560	CNKSR2	9.03795			SMC3	3.79409
No.561	GRM7	9.03283			SLC12A2	3.79397
No.562	ATP13A2	9.02691			FAT4	3.7925
No.563	BRCA1	9.01729			NSD1	3.78863
No.564	NOS2	9.01596			TK2	3.78648
No.565	PTPN22	9.01444			MMP9	3.77972
No.566	PEX1	9.01412			NCAM1	3.76866
No.567	UNC80	9.0058			GADL1	3.768
No.568	RYR1	9.00234			HRAS	3.76757
No.569	ERCC3	8.99365			KAT6B	3.75897
No.570	USH1G	8.98369			GH1	3.75896
No.571	CRADD	8.95309			FAAH	3.75851
No.572	ATP1A3	8.9502			GLUD2	3.75639
No.573	SCN5A	8.9352			CAT	3.75566
No.574	TREX1	8.93266			UCHL1	3.754
No.575	UFSP2	8.92118			NALCN	3.75398
No.576	PRF1	8.91944			ATP13A2	3.75395
No.577	NTRK1	8.91725			GLI3	3.74716
No.578	ERCC5	8.91568			EDN1	3.74665
No.579	EIF2B1	8.90925			MMP1	3.74473
No.580	PPARGC1A	8.90712			RPS6KA3	3.73644
No.581	THRB	8.90349			AARS2	3.733
No.582	ADIPOQ	8.89261			SLC26A2	3.72079
No.583	SLC6A8	8.87567			DVL1	3.7169
No.584	ZNF341	8.87512			SLC1A1	3.71632
No.585	PEX26	8.86646			ACHE	3.71548
No.586	S100B	8.86157			HTR3B	3.70766
No.587	TBCEL-TECTA	8.85577			MAD1L1	3.70453
No.588	GLB1	8.83303			OPRD1	3.70453
No.589	CR2	8.82368			DPYD	3.70193
No.590	DCAF8	8.81667			GLUL	3.70101
No.591	CXCL8	8.80873			PPARGC1A	3.69762
No.592	MKS1	8.80717			PURA	3.69592
No.593	PRKCZ	8.80441			ARID1B	3.69561
No.594	CDKN1B	8.80441			HSP90B1	3.69234
No.595	KIF5A	8.79816			KISS1	3.68938
No.596	BRD4	8.79314			NR1H3	3.68826
No.597	AR	8.78217			PROP1	3.68804
No.598	GNE	8.7816			SORCS2	3.68647
No.599	TRIP12	8.77269			RETN	3.68314
No.600	DBH	8.76943			WNT5A	3.68194
No.601	MT-TF	8.76377			GNRHR	3.67912
No.602	USP7	8.76297			AGER	3.67733
No.603	NIPBL	8.76122			TENM4	3.67688
No.604	DRD3	8.74298			IQSEC1	3.67619
No.605	RPE65	8.73947			HTR6	3.67483
No.606	ITGB2	8.73591			PPP1R1B	3.67413
No.607	HEXA	8.72608			FMO3	3.67227
No.608	HSPG2	8.72142			SLC7A6OS	3.67224
No.609	TYR	8.71757			LOC107032825	3.66699
No.610	EGR2	8.71395			FH	3.66608
No.611	GAD1	8.71121			TF	3.65894
No.612	DOCK8	8.69985			COQ2	3.65493
No.613	FOS	8.69265			NLGN3	3.65443
No.614	ATL1	8.68272			PROKR2	3.64476
No.615	KMT2C	8.68201			CALCA	3.64276
No.616	BAP1	8.68036			SLC18A3	3.64062
No.617	PRMT7	8.68002			NGFR	3.63846
No.618	PCDH19	8.67932			HDAC4	3.63573
No.619	COQ2	8.67926			ATRIP	3.63174
No.620	SLC25A1	8.67125			CCR6	3.63171
No.621	COL11A1	8.65958			GRHL3	3.62994
No.622	OXT	8.65825			TBR1	3.62644
No.623	SLC16A2	8.65746			TAC3	3.62592
No.624	NDUFS4	8.64826			EDA	3.62538
No.625	SON	8.64			IGFBP3	3.61936
No.626	ZBTB20	8.6344			ROR2	3.60911
No.627	PARK7	8.62757			NEXMIF	3.60295
No.628	COL4A1	8.61109			PIK3CA	3.59968
No.629	HNRNPA1	8.60999			ERCC1	3.59049
No.630	CD8A	8.60273			SELP	3.58468
No.631	TRAF7	8.60079			PIEZO2	3.58171
No.632	GH1	8.59518			PCDH15	3.58155
No.633	PSTPIP1	8.59235			BCR	3.57044
No.634	BCL2	8.59234			NDEL1	3.56346
No.635	PDYN	8.56913			EGF	3.56203
No.636	PEX13	8.56221			PIK3C2A	3.55769
No.637	LOC110806262	8.56127			PIGA	3.55584
No.638	NAA10	8.56089			HDAC8	3.55467
No.639	KLRC4	8.55725			TREX1	3.5503
No.640	CRH	8.55128			SLC1A4	3.53431
No.641	SVBP	8.53747			MADD	3.53011
No.642	ZAP70	8.52887			IL17A	3.52767
No.643	MT-TW	8.52524			MIR30E	3.52596
No.644	MT-TK	8.52146			KDM6B	3.51835
No.645	SOX6	8.52034			JAK2	3.51728
No.646	SH3TC2	8.52022			NSUN2	3.51468
No.647	FTSJ1	8.51501			CDKN1A	3.51138
No.648	NEK1	8.51396			GLA	3.4999
No.649	GDNF	8.51366			ZBTB24	3.49749
No.650	KCNN2	8.50749			GPT	3.49418
No.651	PAX3	8.49904			KISS1R	3.48861
No.652	IL12A-AS1	8.49675			SLC45A1	3.48796
No.653	EBF3	8.49637			KCNT1	3.48666
No.654	MIR29B1	8.49239			MEG3	3.48606
No.655	MT-CYB	8.49136			INPP5E	3.47932
No.656	PMS2	8.49103			ARC	3.47782
No.657	POMC	8.48524			TBK1	3.47729
No.658	RAB27A	8.48173			COL7A1	3.47589
No.659	CTPS1	8.47904			PGAP1	3.47423
No.660	SLC25A4	8.47211			SLC9B1	3.47383
No.661	AP4S1	8.46755			PSNP2	3.47383
No.662	FAR1	8.4662			PSNP3	3.47383
No.663	ARHGEF1	8.46367			SERPINE1	3.47362
No.664	RHOH	8.4606			DPP10	3.47089
No.665	CLRN1	8.45833			STIL	3.46859
No.666	HLA-A	8.45555			KCNMA1	3.46441
No.667	RERE	8.45452			CLN3	3.46255
No.668	MT-CO2	8.44452			PROK2	3.46156
No.669	TBCK	8.43772			NCS1	3.46147
No.670	FBN1	8.43334			MT-CO1	3.46094
No.671	ITGB3	8.42945			KDM4C	3.46092
No.672	KCNMA1	8.42523			HARS1	3.45805
No.673	TRAPPC9	8.42522			ATXN10	3.45448
No.674	CFAP410	8.42325			SCN1B	3.454
No.675	TBR1	8.42299			WHRN	3.45281
No.676	INPP5E	8.41828			CCND2	3.45247
No.677	HIF1A	8.41377			LIMK1	3.44865
No.678	SCN9A	8.40699			EDARADD	3.44706
No.679	SDHA	8.40096			ANKK1	3.44183
No.680	SCN1B	8.39959			CNR2	3.43982
No.681	EGF	8.38384			SOD2	3.43934
No.682	ERCC4	8.38109			RUNX2	3.43733
No.683	MYO3A	8.37935			PRICKLE2	3.43578
No.684	RASGRP1	8.37274			TUBB	3.43528
No.685	CHRNA7	8.37255			ETS1	3.43103
No.686	MYH14	8.36956			EEF1A2	3.42664
No.687	GLI3	8.36023			PIGL	3.42541
No.688	TMEM240	8.35626			POGZ	3.42539
No.689	MIR132	8.35439			ICAM1	3.42231
No.690	IL6ST	8.34839			RAB39B	3.42159
No.691	CRB1	8.34647			GRIN2C	3.41879
No.692	GBA2	8.34354			USP9X	3.41302
No.693	AHI1	8.33394			EDAR	3.4116
No.694	TPP1	8.32648			CACNG2	3.41072
No.695	APTX	8.32186			FTO	3.40961
No.696	SDHB	8.31895			POR	3.4063
No.697	UCHL1	8.31324			WASF1	3.4056
No.698	LMX1B	8.30289			BUB1B	3.40152
No.699	IRS1	8.28647			MTNR1B	3.40138
No.700	STX1A	8.28339			CDKL5	3.3993
No.701	RET	8.27922			USH1C	3.39793
No.702	TMEM67	8.27706			FGF23	3.39769
No.703	EYA1	8.27134			PCDH19	3.3929
No.704	EDNRB	8.24328			COL9A1	3.38812
No.705	PSMC3	8.23044			CNTF	3.38547
No.706	ELN	8.2275			PIK3CD	3.38162
No.707	PLP1	8.226			HLA-A	3.3791
No.708	MYC	8.22351			TNFAIP3	3.37417
No.709	PEX12	8.22289			VPS13A	3.37222
No.710	MYO5A	8.22041			RPS20	3.37061
No.711	CCL2	8.21688			CLIP1	3.36874
No.712	BICRA	8.21425			ADORA2A	3.36811
No.713	PHF6	8.20304			GIGYF2	3.36646
No.714	IL23A	8.18764			ADA	3.36468
No.715	NFE2L2	8.1823			ARX	3.36355
No.716	IGHMBP2	8.17601			ALG3	3.35332
No.717	TUBA1A	8.17497			SMO	3.35309
No.718	PROKR2	8.16341			DPH1	3.35309
No.719	CACNA1C	8.16112			PANK2	3.35275
No.720	HMOX1	8.14806			CASP3	3.35017
No.721	CCDC88C	8.13653			MSTO1	3.3487
No.722	HNRNPUL2-BSCL2	8.13382			NEK1	3.34806
No.723	MUSK	8.12866			DEPDC5	3.34504
No.724	MIR107	8.1273			MIR135A1	3.34397
No.725	MIR328	8.12706			GRIK5	3.34186
No.726	KCNQ1	8.12531			ADRB2	3.3214
No.727	RNU4ATAC	8.12352			NPPB	3.31902
No.728	ATXN7	8.12292			AGTR2	3.30662
No.729	KCNA4	8.11826			SPEN	3.30643
No.730	RUNX1	8.10547			KCNN3	3.30364
No.731	CAMK4	8.10478			SPTAN1	3.30315
No.732	CLN8	8.101			FOXP2	3.3028
No.733	ZBTB18	8.09908			PAK3	3.29456
No.734	BTK	8.09884			BMPR1A	3.29369
No.735	MAF	8.08784			NSMF	3.29326
No.736	IGF2	8.08083			TSHB	3.29152
No.737	JAM2	8.08032			MYO7A	3.2823
No.738	OPTN	8.07969			HCFC1	3.27668
No.739	SPRY4	8.07946			CHCHD10	3.27294
No.740	SIX1	8.07884			F2	3.26745
No.741	EPM2A	8.07827			SOST	3.2626
No.742	CSTB	8.07067			PTH	3.26023
No.743	HESX1	8.06923			RNASEH2C	3.25754
No.744	AP4M1	8.06534			GRIK3	3.25399
No.745	TNFSF11	8.065			MIRLET7D	3.253
No.746	LOC101927078	8.06383			PPP2R2B	3.252
No.747	UBQLN2	8.06032			SOS1	3.24981
No.748	PRPH2	8.05355			SLC16A2	3.24736
No.749	CXCR3	8.04764			KMT2C	3.24441
No.750	LRP5	8.04568			HCN1	3.24365
No.751	MIR21	8.04463			HUWE1	3.2417
No.752	HOXA1	8.04372			FGF2	3.23705
No.753	CA4	8.0431			HSD17B4	3.22854
No.754	WDR62	8.04205			DPYSL5	3.22784
No.755	ALAD	8.03867			INSR	3.22359
No.756	BACH2	8.03287			BRAT1	3.21965
No.757	CC2D2A	8.027			STX16	3.21851
No.758	BRPF1	8.02525			TRIP12	3.21801
No.759	CASP8	8.01398			EPM2A	3.21657
No.760	CRYAB	8.00692			CACNA1H	3.21245
No.761	ZNF292	7.99411			KCNB1	3.21185
No.762	RPGRIP1	7.99231			ERVW-1	3.21139
No.763	PRDM1	7.99118			PSAT1	3.20641
No.764	NCF1	7.98745			CBS	3.20375
No.765	PJVK	7.98276			TMEM94	3.20366
No.766	NFKBIA	7.98056			DYNC2H1	3.20218
No.767	KCNJ11	7.97976			KCNJ2	3.20198
No.768	SMCHD1	7.97312			VPS35	3.2002
No.769	RAG2	7.97295			C4A	3.19877
No.770	AGER	7.97149			MUSK	3.19718
No.771	NOS1	7.9577			ACTB	3.19421
No.772	MBP	7.95608			MIR185	3.19082
No.773	GSS	7.9462			EIF2B2	3.18801
No.774	RB1	7.93677			ATXN3	3.18767
No.775	TNFSF4	7.93597			SCN9A	3.18598
No.776	IARS1	7.93512			FGF20	3.18487
No.777	APOC1	7.92953			LMX1B	3.18455
No.778	GSK3B	7.92904			RMRP	3.18273
No.779	PINK1	7.92326			YWHAH	3.18013
No.780	FAN1	7.92273			APOD	3.18013
No.781	PEX16	7.91004			PF4	3.17936
No.782	SMO	7.90852			FBXO31	3.17797
No.783	RAG1	7.90801			LOC100507346	3.17335
No.784	PRKACA	7.90737			MT-ND5	3.17298
No.785	IFT172	7.90728			SLCO1C1	3.17251
No.786	MAG	7.90422			MYOD1	3.17139
No.787	IFT140	7.89453			PAFAH1B1	3.16921
No.788	LRRC37A2	7.88704			CEP290	3.16741
No.789	SPTBN2	7.88658			IL6R	3.16639
No.790	PSMD12	7.88606			RSPRY1	3.16106
No.791	RETREG1	7.8842			CYP19A1	3.15778
No.792	RPGR	7.88201			PPOX	3.15626
No.793	PHF8	7.88013			MT-CO3	3.15561
No.794	RPGRIP1L	7.8753			LOC112543470	3.15229
No.795	GDAP1	7.87225			CDKN1C	3.15198
No.796	FANCI	7.87205			GRK3	3.15189
No.797	CACNA1D	7.86025			WDR35	3.15076
No.798	RELA	7.85361			SATB2	3.14983
No.799	GABRB3	7.85354			ADCYAP1R1	3.14847
No.800	TMC1	7.85089			OPA1	3.14787
No.801	BCS1L	7.84965			NR1H4	3.1471
No.802	ARC	7.84547			RET	3.14475
No.803	CYP7B1	7.843			RAPSN	3.13076
No.804	XRCC4	7.84192			NAA10	3.12846
No.805	SAMHD1	7.84138			FOXC1	3.12633
No.806	SYT1	7.83776			PIGY	3.1185
No.807	OTOG	7.83729			MILR1	3.118
No.808	PLAT	7.83175			EIF4G1	3.11485
No.809	INCA1	7.83042			EXT2	3.11395
No.810	LIG4	7.83005			VCAM1	3.11071
No.811	SOX3	7.82984			TGFBR2	3.11014
No.812	SYNJ1	7.82791			MDGA1	3.10743
No.813	SNRPN	7.8278			IRS1	3.10228
No.814	BMPR1A	7.82598			VDR	3.10126
No.815	ABCA1	7.82296			PAX3	3.10019
No.816	HSPD1	7.82015			RORB	3.09922
No.817	RHOA	7.80901			MLH1	3.09807
No.818	ASXL3	7.80701			EXTL3	3.09624
No.819	HSPB1	7.79675			FGF17	3.09587
No.820	CYBB	7.7959			SPRY4	3.09587
No.821	GATA1	7.79536			HS6ST1	3.09587
No.822	FOXG1	7.78102			WDR11	3.09587
No.823	NR3C2	7.77022			ATXN1	3.09324
No.824	SNHG14	7.76797			FANCL	3.08475
No.825	BCR	7.75765			SNCB	3.08333
No.826	USP27X	7.7544			PDE5A	3.08252
No.827	ENPP1	7.74962			AFG3L2	3.08121
No.828	EDN1	7.74671			ESPN	3.08121
No.829	DIAPH1	7.74666			XYLT1	3.07877
No.830	LIMK1	7.74478			VWF	3.0755
No.831	NAGA	7.74396			MIR144	3.07182
No.832	GRM1	7.73607			RSRC1	3.07046
No.833	LOC107032825	7.7353			HNRNPA1	3.0694
No.834	ATXN8OS	7.73415			HMGCR	3.06917
No.835	YY1AP1	7.72861			MIR133B	3.06815
No.836	PPP2CA	7.72718			MTOR-AS1	3.06815
No.837	GM2A	7.72639			GPC6-AS2	3.06815
No.838	BRWD3	7.72285			PARK10	3.06815
No.839	SLC12A3	7.71985			PARK16	3.06815
No.840	CX3CR1	7.71969			CELIAC2	3.06815
No.841	DPM3	7.71896			PARK12	3.06815
No.842	HSD17B4	7.71059			CELIAC10	3.06815
No.843	NR2E3	7.70571			CELIAC11	3.06815
No.844	VAMP2	7.69886			CELIAC12	3.06815
No.845	CD69	7.6883			CELIAC13	3.06815
No.846	CLCN6	7.68119			CELIAC5	3.06815
No.847	ICOSLG	7.67931			CELIAC6	3.06815
No.848	SLC12A2	7.67819			CELIAC7	3.06815
No.849	IDUA	7.67635			CELIAC8	3.06815
No.850	WDR26	7.66692			CELIAC9	3.06815
No.851	TUSC3	7.66473			PARK21	3.06815
No.852	MT-TE	7.65982			KANSL1	3.06658
No.853	ARID1A	7.64967			BMP4	3.06522
No.854	C10orf105	7.64457			HEPACAM	3.06511
No.855	RPS27A	7.64239			SLC35C1	3.06332
No.856	GRHL2	7.63766			CDKN2B	3.06124
No.857	MT-TH	7.6372			TMEM216	3.06112
No.858	TG	7.63268			TSC1	3.05513
No.859	FASLG	7.63067			CCNF	3.05211
No.860	SOCS1	7.63007			VIP	3.05102
No.861	CIB2	7.62769			NRAS	3.04978
No.862	RAC2	7.62589			ACTG1	3.04844
No.863	MARS1	7.62436			CNKSR2	3.04746
No.864	CR1	7.62204			SMAD4	3.04691
No.865	FOXI1	7.61021			ADGRV1	3.04642
No.866	MYO6	7.60714			PPIEL	3.04633
No.867	LRBA	7.60293			AGTR1	3.04554
No.868	CLN6	7.5998			REN	3.04399
No.869	OPA3	7.59939			PRKCE	3.03975
No.870	ERCC8	7.59296			MIR128-1	3.03971
No.871	CHRNA4	7.58073			HIVEP1	3.03109
No.872	CD44	7.57691			SLC25A24	3.02886
No.873	CAT	7.56725			ACTL6B	3.02471
No.874	MT-TQ	7.56591			GTF2I	3.02471
No.875	NR2F1	7.56405			BUD23	3.02471
No.876	GNS	7.55895			KDM5C	3.02277
No.877	PCSK1	7.5576			FAN1	3.01904
No.878	AIPL1	7.5576			CUL4B	3.01843
No.879	SLC2A2	7.54748			NTRK3	3.01734
No.880	SOX2	7.54524			JPH3	3.01522
No.881	HNRNPU	7.5329			CHRNA2	3.00782
No.882	PROM1	7.5311			DGUOK	3.00718
No.883	GAL	7.52664			NHLRC1	3.00614
No.884	BCAT2	7.52535			BCL2A1	3.00596
No.885	ESPN	7.51923			FTSJ1	3.00541
No.886	ABCC8	7.51831			MT-TS2	3.00315
No.887	MUC1	7.51503			CACNA1G	2.9981
No.888	XK	7.51275			COL9A2	2.99707
No.889	SYNE1	7.51218			FOXG1	2.99325
No.890	GNAI2	7.50725			MAN1B1	2.99056
No.891	PLOD1	7.50668			STAT3	2.98855
No.892	CXCL12	7.50643			ARVCF	2.98547
No.893	DCTN1	7.48794			KIAA1109	2.98387
No.894	GRIA4	7.48127			FIG4	2.98381
No.895	ERBB4	7.47804			PER1	2.98314
No.896	TSPO	7.47339			DOK7	2.98211
No.897	KCND3	7.4669			TCF7L2	2.98208
No.898	DBN1	7.46092			LOC109461479	2.98106
No.899	SCARB2	7.45857			PHGDH	2.97939
No.900	CRBN	7.45763			B3GALT6	2.97715
No.901	CYP2D6	7.45354			UBQLN2	2.97692
No.902	IGF1R	7.45162			NKX2-5	2.97586
No.903	MTR	7.45034			HNF1A	2.97559
No.904	SPR	7.44931			S100A10	2.96986
No.905	VWF	7.44701			TRAF6	2.969
No.906	CHRNB2	7.44646			RPS24	2.96735
No.907	UNC5C	7.42927			CC2D2A	2.96606
No.908	MLH3	7.42317			BAZ1B	2.96436
No.909	OFD1	7.42287			WWOX	2.96296
No.910	DMXL2	7.4094			MLXIPL	2.96293
No.911	PANK2	7.40831			EIF4H	2.96197
No.912	PTCH1	7.40554			CLIP2	2.96197
No.913	SH2D1A	7.40529			SEMA3E	2.95794
No.914	JUN	7.4018			CLRN1	2.9577
No.915	MAP2K1	7.38708			ASXL1	2.95564
No.916	ERBB3	7.36817			IL1RAPL1	2.95484
No.917	CDK5	7.36486			CDH11	2.95365
No.918	HMBS	7.35932			RAD21	2.95351
No.919	ITGB1	7.35739			MDH1	2.95306
No.920	OTX2	7.354			AP2M1	2.95256
No.921	MIR144	7.33726			VRK2	2.94987
No.922	ADSL	7.33635			CCL5	2.94732
No.923	CHD3	7.32924			GDI1	2.94709
No.924	APOB	7.32901			KCNN2	2.9462
No.925	CCK	7.32747			ATRIP-TREX1	2.9462
No.926	TPO	7.32217			SON	2.94526
No.927	BAG3	7.31944			MLH3	2.94129
No.928	CLCNKB	7.31498			B3GLCT	2.93891
No.929	BEST1	7.30939			CEP57	2.92808
No.930	CACNA1E	7.30851			TRIM32	2.92789
No.931	PDE6B	7.30766			PIP4K2A	2.92722
No.932	PTH	7.29732			FA2H	2.92488
No.933	IL1A	7.28905			GRM8	2.92336
No.934	MAGEL2	7.28693			HSPA1A	2.92301
No.935	PEX19	7.28378			TBC1D24	2.92161
No.936	GABRA2	7.28139			PTS	2.92005
No.937	MYH7	7.27974			SLC38A8	2.91928
No.938	RLBP1	7.27895			MAG	2.91663
No.939	ATRIP	7.27727			RTN4R	2.91597
No.940	CPEB3	7.26692			IL13	2.91546
No.941	IL13	7.25389			AGT	2.91515
No.942	TRAPPC4	7.25374			IRAK1	2.91415
No.943	MCOLN1	7.25319			SIN3A	2.91206
No.944	IL5	7.25196			ARID2	2.91196
No.945	GNPTAB	7.24063			CNOT3	2.91019
No.946	MT-RNR1	7.23957			EIF3F	2.90943
No.947	MATR3	7.23887			SPAST	2.90791
No.948	GHRL	7.23775			TANC2	2.90708
No.949	CLCN7	7.2307			USH1G	2.90481
No.950	IDE	7.22799			CIT	2.90467
No.951	DNMT3B	7.22508			UBE3B	2.89728
No.952	GTPBP3	7.22044			LHX4	2.89594
No.953	KIF11	7.21056			STAT4	2.89495
No.954	DKK1	7.20586			MOG	2.89373
No.955	SERPINE1	7.2032			STAG3	2.8899
No.956	BBS2	7.19997			PRDM16	2.88983
No.957	GP1BA	7.19995			METTL23	2.88878
No.958	SIL1	7.19833			ARL3	2.88559
No.959	IL18	7.19235			DICER1	2.88426
No.960	PPARA	7.18885			MIF	2.8842
No.961	PPT1	7.18539			MIR326	2.88176
No.962	TRB	7.17571			OBSL1	2.88021
No.963	ASXL1	7.17483			HMOX1	2.87964
No.964	TJP2	7.17098			SIM1	2.87959
No.965	CD81	7.1662			GATA4	2.87767
No.966	USP8	7.16575			COL1A2	2.87159
No.967	RAB11A	7.16318			GLIS3	2.87112
No.968	POLG2	7.15896			ETFDH	2.87063
No.969	HDAC4	7.13797			LINS1	2.86903
No.970	TLR7	7.13561			PPBP	2.86886
No.971	CD3G	7.13289			DHCR7	2.8674
No.972	MFSD8	7.12553			SPTBN1	2.86548
No.973	INPP4A	7.1247			DHX30	2.86206
No.974	MT-ND2	7.12241			CASD1	2.86206
No.975	BBS4	7.11691			KMT5B	2.86206
No.976	DOP1A	7.11678			SPECC1L-ADORA2A	2.86206
No.977	HSD17B10	7.11163			PRICKLE2-AS1	2.86206
No.978	FKTN	7.10923			LOC102723439	2.86206
No.979	NDRG1	7.10813			LOC101927078	2.86206
No.980	TNC	7.10435			DYT15	2.86206
No.981	NPHP1	7.10269			SLC5A5	2.86091
No.982	NRG1	7.09733			TBX2	2.85962
No.983	JAK3	7.09517			PLP1	2.85687
No.984	SCYL1	7.09319			GPX1	2.85266
No.985	KITLG	7.09174			DMPK	2.85008
No.986	IGBP1	7.08856			PALB2	2.84919
No.987	UGT1A1	7.08835			KCNK2	2.84892
No.988	DRD4	7.08829			APOB	2.84715
No.989	APC	7.08708			MRE11	2.84611
No.990	MANBA	7.08624			MTR	2.84439
No.991	CALB1	7.08462			DAOA-AS1	2.84307
No.992	CDC42	7.07647			ARSG	2.84207
No.993	SMS	7.07276			CIB2	2.84207
No.994	CCND1	7.0677			PITX2	2.84015
No.995	ANK3	7.06648			FAS	2.83947
No.996	CDC14A	7.06462			TRIP11	2.83807
No.997	PICALM	7.06123			IGF2	2.83712
No.998	DNM1	7.05859			SLC12A6	2.83433
No.999	SERPINA3	7.05855			CRKL	2.83242
No.1000	TFAM	7.05694			GRIK1	2.82916
No.1001	PEX14	7.05649			IGF1R	2.82743
No.1002	QRICH1	7.05376			AKT3	2.82331
No.1003	EPHA4	7.05125			RTL1	2.82105
No.1004	MTMR2	7.04432			ARSL	2.82045
No.1005	FCGR2A	7.04088			RBFOX1	2.82017
No.1006	NEU1	7.0401			UBE3A	2.81965
No.1007	IQCB1	7.03638			IL5	2.81697
No.1008	PIDD1	7.02677			TRHR	2.81642
No.1009	CAPZA2	7.02504			ATP6V1B2	2.81566
No.1010	CLN5	7.02288			EIF2AK3	2.81483
No.1011	NYX	7.02273			PIK3R2	2.81379
No.1012	LMNB1	7.02053			KCNA1	2.81182
No.1013	BCL2L1	7.02011			CLIC2	2.80459
No.1014	CFH	7.01674			GLT8D1	2.80132
No.1015	EIF3F	7.01491			HNF1B	2.79826
No.1016	DRD1	7.01079			CDK20	2.79826
No.1017	TLR9	7.00898			ALG13	2.79586
No.1018	GLI2	7.00881			ADM	2.79378
No.1019	CRX	7.00487			JARID2	2.79317
No.1020	GUCA1A	7.00359			JAG1	2.79006
No.1021	TNPO2	6.99674			GUSB	2.78907
No.1022	XIAP	6.99189			APC	2.78721
No.1023	MIR326	6.98518			SCN8A	2.78549
No.1024	VCL	6.97856			MIR140	2.7836
No.1025	CTNS	6.97618			CAMTA1	2.78198
No.1026	ERBB2	6.97486			NCF1	2.78188
No.1027	VCAM1	6.96802			DNAJC30	2.78188
No.1028	GATAD1	6.96515			MMP2	2.78103
No.1029	CDKN1A	6.96273			LRP2	2.77536
No.1030	GLA	6.96118			CAMK2G	2.77421
No.1031	RDH12	6.95922			PLCB1	2.77262
No.1032	WIPF1	6.95737			SLC18A1	2.77165
No.1033	PEX7	6.95613			NPC2	2.77136
No.1034	OPRM1	6.9555			LMNB1	2.77042
No.1035	ABCB11	6.95442			KIAA0586	2.77031
No.1036	CEP85L	6.95218			NIPBL	2.76988
No.1037	SERPINA1	6.95132			PTH1R	2.76723
No.1038	TNNI3	6.94817			SNAP29	2.76622
No.1039	GRXCR1	6.94367			AUTS2	2.7647
No.1040	JAG1	6.94209			L1CAM	2.76421
No.1041	KLRK1	6.93873			ATP1A2	2.76325
No.1042	GCDH	6.93365			LEPR	2.76269
No.1043	POLR2A	6.93116			TRPM3	2.76237
No.1044	TULP1	6.93028			PFN1	2.76136
No.1045	TP63	6.92988			OPTN	2.76136
No.1046	MPLKIP	6.92453			GATAD2B	2.76007
No.1047	OCRL	6.92048			ALMS1	2.75952
No.1048	RAB3GAP1	6.91923			CACNG5	2.75893
No.1049	ATG7	6.91673			ULK4	2.75893
No.1050	CLDN14	6.91503			ADGRA3	2.75893
No.1051	TGFBI	6.91371			LTA	2.75873
No.1052	PQBP1	6.91364			RPS19	2.75771
No.1053	HIVEP2	6.91071			CSPP1	2.75771
No.1054	CD86	6.90795			DGKI	2.75615
No.1055	ITGA2B	6.90536			ITGAM	2.75451
No.1056	BCL11B	6.90458			COG4	2.75397
No.1057	PRL	6.90411			CAPN3	2.75374
No.1058	PHYH	6.89579			PTK2B	2.75238
No.1059	CIC	6.89065			CAMK2B	2.75194
No.1060	GLUD1	6.88857			GLE1	2.7509
No.1061	AIP	6.88812			BCL2	2.75041
No.1062	TCIRG1	6.88676			MIR206	2.75037
No.1063	STIM1	6.88592			SMARCB1	2.74871
No.1064	CNOT1	6.88253			RPGRIP1L	2.74815
No.1065	TRA	6.87128			NLGN1	2.74793
No.1066	TNFSF13B	6.86407			RPS23	2.74676
No.1067	IFNA1	6.86143			FOLH1	2.74555
No.1068	SALL4	6.85684			ACTA1	2.74549
No.1069	TUBB3	6.85231			F3	2.74518
No.1070	VPS4A	6.85168			MT-ND6	2.7427
No.1071	ATL3	6.85093			VPS13B	2.74211
No.1072	C12orf57	6.84861			MYCN	2.74017
No.1073	MN1	6.84825			GNA11	2.73955
No.1074	TTC8	6.84688			BICRA	2.73928
No.1075	NARS2	6.84546			PIGG	2.73801
No.1076	PRX	6.84253			BGLAP	2.73676
No.1077	ATXN10	6.84119			CSGALNACT1	2.73599
No.1078	SDCCAG8	6.83961			RNPC3	2.73552
No.1079	TACR3	6.83679			KDM4B	2.73532
No.1080	TRMT1	6.83341			RREB1	2.73532
No.1081	LZTFL1	6.82698			NDUFS4	2.73521
No.1082	NTNG2	6.82432			UNC13A	2.73497
No.1083	JAK2	6.82339			CUL7	2.73483
No.1084	TMCO1	6.81587			CDH2	2.73355
No.1085	CLASP1	6.81427			TPP1	2.72624
No.1086	LAMP2	6.81216			IRS2	2.72427
No.1087	CHI3L1	6.80727			PLA2G4A	2.72397
No.1088	TGIF1	6.80157			TRIM8	2.72389
No.1089	HAVCR2	6.80139			PITX1	2.72319
No.1090	LEPR	6.79382			TMEM67	2.72287
No.1091	VPS13A	6.79197			MED12L	2.72283
No.1092	GNRH1	6.78738			CD40LG	2.72194
No.1093	CYCS	6.78317			CDK5	2.72124
No.1094	CASR	6.77944			GPC3	2.72096
No.1095	SUMF1	6.77837			GABRB1	2.72049
No.1096	RUNX2	6.76846			GHRH	2.71968
No.1097	ENO2	6.76537			CP	2.71778
No.1098	OPHN1	6.76475			HNMT	2.71693
No.1099	SFXN4	6.75911			ZMIZ1	2.71559
No.1100	YY1	6.75885			PEPD	2.7132
No.1101	LGI1	6.75764			BRD4	2.70714
No.1102	FA2H	6.75587			NEFL	2.70499
No.1103	DMPK	6.7542			BTBD16	2.70444
No.1104	BCL6	6.75291			AFG1L	2.70444
No.1105	EPRS1	6.75147			ERDA1	2.70444
No.1106	EIF2AK4	6.75016			NEFH	2.70431
No.1107	CYP19A1	6.74951			FDFT1	2.70177
No.1108	TK2	6.74589			ZFPM2	2.70141
No.1109	TIMM8A	6.74485			SIGMAR1	2.70009
No.1110	GAA	6.74423			PPP3CA	2.69833
No.1111	POU3F4	6.73845			SLITRK1	2.69748
No.1112	PTGS2	6.73779			DNA2	2.69742
No.1113	TNFRSF13C	6.73684			GPR101	2.69742
No.1114	IL21R	6.73215			SORT1	2.69466
No.1115	NR4A2	6.72652			RB1	2.69226
No.1116	FYN	6.71664			CUX1	2.69215
No.1117	SIGMAR1	6.71406			P4HTM	2.69095
No.1118	PEX11B	6.71208			MAMLD1	2.68986
No.1119	STAG2	6.7105			SUMF1	2.68977
No.1120	GZMB	6.7059			KCNH1	2.68792
No.1121	JMJD8	6.70008			PRKCZ	2.68594
No.1122	MSTO1	6.69801			RFC2	2.68282
No.1123	GUSB	6.69698			CLDN4	2.68282
No.1124	KCNK4	6.69497			GTF2IRD1	2.68282
No.1125	DICER1	6.69356			CLDN3	2.68282
No.1126	MIR298	6.69223			BPTF	2.68282
No.1127	B2M	6.68759			FKBP6	2.68282
No.1128	PVALB	6.68494			LAT2	2.68282
No.1129	TXNRD2	6.6841			TBL2	2.68282
No.1130	SUCLA2	6.68156			ABHD11	2.68282
No.1131	PRODH	6.68087			BCL7B	2.68282
No.1132	ALG14	6.67835			GTF2IRD2	2.68282
No.1133	HINT1	6.67301			VPS37D	2.68282
No.1134	YARS1	6.66628			METTL27	2.68282
No.1135	IFNGR1	6.66365			TMEM270	2.68282
No.1136	RPS20	6.6607			GNAO1	2.68067
No.1137	ALDH2	6.65511			FADS2	2.67598
No.1138	OTUD6B	6.64861			SLC26A1	2.67432
No.1139	STXBP2	6.64573			GALC	2.67325
No.1140	CDKN2A	6.645			GP1BB	2.67082
No.1141	HNF1B	6.64418			HTR4	2.66705
No.1142	REEP2	6.64146			TNFRSF1B	2.66446
No.1143	CNGB3	6.6397			B3GAT3	2.66393
No.1144	AQP4	6.63671			PDE4A	2.66381
No.1145	CCL4	6.63516			DUOX2	2.66352
No.1146	TKT	6.63429			ZNF292	2.66352
No.1147	GCG	6.6276			DUOXA2	2.66352
No.1148	HERC2	6.62566			M6PR	2.66174
No.1149	TFG	6.62474			RNU4ATAC	2.65686
No.1150	TNRC6B	6.6234			ACVRL1	2.65376
No.1151	MED25	6.62106			MATR3	2.65082
No.1152	MT-TV	6.61151			SOX11	2.65049
No.1153	VPS13D	6.61141			WASHC4	2.64811
No.1154	VDR	6.60895			EZR	2.64805
No.1155	GALE	6.60817			MT-ND4	2.6475
No.1156	PEX3	6.59739			CYCS	2.64474
No.1157	CACNA1F	6.59718			DLL3	2.64252
No.1158	YWHAG	6.59532			ENPP1	2.64065
No.1159	EYS	6.58686			PNKP	2.64022
No.1160	WDR1	6.58025			SVBP	2.64022
No.1161	SLC2A4	6.57596			DOCK3	2.63908
No.1162	CCL3	6.5746			SKI	2.63834
No.1163	SELP	6.56893			WNT10A	2.6382
No.1164	ADCY1	6.56623			TSHR	2.63667
No.1165	PRPF3	6.565			HDC	2.63474
No.1166	CACNG2	6.56253			BANK1	2.63449
No.1167	POLE	6.55896			EDA2R	2.63183
No.1168	NEXN	6.55886			CLN5	2.62976
No.1169	MIR659	6.55711			CLN8	2.62842
No.1170	FTL	6.55673			CYP21A2	2.62711
No.1171	CD80	6.55673			PPP2R5D	2.62648
No.1172	AD6	6.55668			CLCN4	2.62634
No.1173	BCOR	6.55558			NXN	2.62538
No.1174	C3	6.55402			EFEMP2	2.6237
No.1175	SBF2	6.55249			SRPX2	2.62311
No.1176	ZNF148	6.55041			ALAD	2.61873
No.1177	CETP	6.54739			DNAJC5	2.61844
No.1178	LCAT	6.54508			DAGLA	2.61839
No.1179	HCN1	6.54153			IL18R1	2.61426
No.1180	ABHD5	6.5397			OCRL	2.61294
No.1181	DEPDC5	6.5391			TRIO	2.60878
No.1182	NCAM1	6.53739			UFD1	2.60808
No.1183	MTTP	6.53676			DYNC2I1	2.60808
No.1184	TNNT2	6.5313			TCTN3	2.60654
No.1185	DNAH8	6.52472			ATXN7	2.60631
No.1186	LMNB2	6.51816			PSMD9	2.60609
No.1187	TDP2	6.51728			UBE2A	2.60462
No.1188	CAV1	6.51555			CYP2E1	2.60357
No.1189	PPP2R1A	6.51496			COL6A2	2.60123
No.1190	RFC1	6.51458			COL6A1	2.60123
No.1191	ACADVL	6.51297			SMARCC2	2.59847
No.1192	AP5Z1	6.51207			MRAS	2.59665
No.1193	POMGNT1	6.51158			JMJD1C	2.59578
No.1194	DAOA	6.5102			EZH2	2.59538
No.1195	VPS11	6.50101			MC2R	2.5952
No.1196	GTF2I	6.50007			SOX6	2.59373
No.1197	KIT	6.49618			ST3GAL3	2.59297
No.1198	NUS1	6.49251			FOXA2	2.59211
No.1199	NOTCH1	6.49053			EPCAM	2.59163
No.1200	H2AC18	6.48822			MANBA	2.59157
No.1201	WAS	6.48753			DYNC1H1	2.58742
No.1202	ARFGEF1	6.48291			GATA6	2.58739
No.1203	HNF4A	6.48162			RIPK4	2.5849
No.1204	HGF	6.48075			FOXL2	2.58374
No.1205	CD247	6.48028			TWIST1	2.582
No.1206	PTPRQ	6.47788			GNB1	2.58059
No.1207	PRDM16	6.47633			NTNG1	2.57978
No.1208	LARS2-AS1	6.47605			FRRS1L	2.57964
No.1209	VHL	6.47149			CBL	2.57868
No.1210	SPATA7	6.47126			RPS27A	2.57695
No.1211	ASH1L	6.46856			FKRP	2.57315
No.1212	ILDR1	6.46834			TSNAX	2.57247
No.1213	SLC35C1	6.46603			MSH6	2.57022
No.1214	MTRFR	6.45821			CFAP410	2.57022
No.1215	TMEM216	6.45029			MIR146A	2.56912
No.1216	IRAK1	6.44824			ZSWIM6	2.56877
No.1217	COL4A3	6.44771			FCGR3B	2.56646
No.1218	PDE4D	6.44735			HTRA2	2.56397
No.1219	VPS13C	6.44658			ATXN8	2.56397
No.1220	PMPCA	6.4465			ITIH4	2.56393
No.1221	BBS12	6.44417			MST1	2.56391
No.1222	IL2RG	6.44275			CRADD	2.56292
No.1223	MAPK14	6.44245			TUSC3	2.56292
No.1224	DPP4	6.44053			UFSP2	2.56292
No.1225	VAPB	6.43922			MT-TS1	2.56292
No.1226	ADGRG1	6.43894			MT-TL2	2.56292
No.1227	TOR1A	6.43499			MT-TN	2.56292
No.1228	CRYAA	6.43497			TMEM107	2.5627
No.1229	RAB7A	6.43112			HYAL1	2.56167
No.1230	CACNA1G	6.43023			PIGP	2.56167
No.1231	VLDLR	6.42587			RPL11	2.56097
No.1232	PCYT1A	6.41959			RPL5	2.56097
No.1233	MMP9	6.41714			RPS10	2.56097
No.1234	AGTR2	6.41698			CARS1	2.56097
No.1235	FOXC1	6.41456			HTR3D	2.55706
No.1236	IL1RN	6.41412			HBB	2.55672
No.1237	UBB	6.41354			SERPINA6	2.55529
No.1238	FCGR2B	6.41206			EPO	2.55275
No.1239	IMPG2	6.41196			KAT6A	2.55157
No.1240	SUCLG1	6.4099			CTU2	2.54937
No.1241	FGF13	6.40873			OPRK1	2.54664
No.1242	MAPK10	6.4079			GPR39	2.54647
No.1243	AP4E1	6.4072			ERBB2	2.5408
No.1244	DUSP6	6.40272			JMJD8	2.54052
No.1245	HSPA4	6.40224			NOS1AP	2.54047
No.1246	ITGAL	6.40196			GRM4	2.54044
No.1247	CALR	6.39757			NOTCH2	2.53917
No.1248	ARID2	6.3972			LMBR1	2.53871
No.1249	LARGE1	6.39591			SEMA3A	2.53752
No.1250	SIX5	6.39254			ZC3H14	2.5352
No.1251	KAT8	6.39162			ARTN	2.53392
No.1252	NPY	6.39123			EYA1	2.53349
No.1253	CUBN	6.38946			GNPTAB	2.53199
No.1254	FOXO1	6.38732			IFT81	2.53187
No.1255	PLG	6.38444			SLC6A9	2.53153
No.1256	PTCHD1	6.384			SMARCE1	2.53117
No.1257	TYMP	6.38337			MIR183	2.53091
No.1258	SEMA3A	6.38301			KNG1	2.52979
No.1259	YARS2	6.38153			CTSD	2.52906
No.1260	SPTLC2	6.38119			MPO	2.52887
No.1261	STRC	6.38023			OPN5	2.52871
No.1262	AKT3	6.37163			GABRA3	2.52826
No.1263	SLC5A7	6.36627			LFNG	2.52702
No.1264	RBP4	6.35873			NAGA	2.52688
No.1265	NDUFAF2	6.35754			HIRA	2.52632
No.1266	TCOF1	6.35603			AMMECR1	2.52632
No.1267	RAD51	6.35588			LIG4	2.52579
No.1268	AD5	6.35554			VAPB	2.5216
No.1269	AD7	6.35554			MCHR2-AS1	2.51871
No.1270	AD8	6.35554			RBP4	2.51848
No.1271	AD11	6.35554			SETD2	2.51761
No.1272	AD12	6.35554			CNP	2.51638
No.1273	AD13	6.35554			CHEK2	2.51477
No.1274	AD14	6.35554			LIFR	2.51363
No.1275	AD16	6.35554			PEX13	2.51345
No.1276	AD17	6.35554			KCNAB2	2.51244
No.1277	CNTNAP1	6.34901			SMS	2.51119
No.1278	CFAP418	6.34718			CEP85L	2.5066
No.1279	CHRNA3	6.34271			SPP1	2.50614
No.1280	LRAT	6.34207			C4B	2.50505
No.1281	PIGF	6.33973			APBB1	2.50483
No.1282	ITK	6.33421			AFF2	2.50404
No.1283	SPP1	6.33301			KCNA2	2.50238
No.1284	REEP1	6.32995			CASK	2.50123
No.1285	ERLIN2	6.32454			PHF8	2.50009
No.1286	MRE11	6.32312			ARMC5	2.49787
No.1287	LCA5	6.3209			ADCY10	2.49425
No.1288	PDGFRA	6.32057			MAPK3	2.49184
No.1289	ASPM	6.31989			ADAMTS2	2.49085
No.1290	ADAR	6.31343			KCNQ1	2.49003
No.1291	SLC22A5	6.3133			HNRNPK	2.48907
No.1292	CXCL10	6.31236			RTN4	2.4879
No.1293	RAB33A	6.31155			PIGQ	2.48654
No.1294	GPHN	6.31142			DIO2	2.48588
No.1295	CDK6	6.30911			ATM	2.48515
No.1296	TNFRSF11A	6.30767			TBX5	2.48117
No.1297	ZDHHC24	6.30439			CRYAA	2.48014
No.1298	CUX2	6.3034			NFKBIA	2.48008
No.1299	PRSS12	6.30337			B3GALNT2	2.4792
No.1300	NPC2	6.2989			MEGF8	2.4792
No.1301	ALG12	6.29178			GMNN	2.47856
No.1302	KDM5A	6.29059			KCNH5	2.47801
No.1303	SLC26A4-AS1	6.29033			AQP4	2.47741
No.1304	EDN3	6.28853			VIPR2	2.47638
No.1305	DNAH11	6.28713			AADAT	2.47432
No.1306	MED13	6.28698			TTF2	2.47393
No.1307	NSUN2	6.28477			SLC5A7	2.47339
No.1308	KDM5B	6.28467			BICC1	2.46973
No.1309	BIN1	6.2845			MT-ATP6	2.46889
No.1310	SELE	6.28373			POLR3B	2.46856
No.1311	GP1BB	6.2812			CANT1	2.46739
No.1312	BSND	6.27419			LCN2	2.46619
No.1313	PIK3CG	6.27172			DDX3X	2.46482
No.1314	CDHR1	6.26462			CCR5	2.4644
No.1315	ATF6	6.26061			ENO2	2.4613
No.1316	NRAS	6.26032			CCKAR	2.46081
No.1317	ESR2	6.25947			CYP17A1	2.46026
No.1318	IMPDH1	6.25791			RECQL4	2.45937
No.1319	PRPF8	6.2577			PENK	2.45895
No.1320	HDAC1	6.24718			PSS	2.45637
No.1321	SERPINC1	6.24592			MS3	2.45637
No.1322	RELB	6.24521			MS4	2.45637
No.1323	SLC1A3	6.24409			MS2	2.45637
No.1324	TAF1	6.24249			IGFBP2	2.4543
No.1325	CCR3	6.23507			MIR155	2.45406
No.1326	SRCAP	6.23492			ABCB11	2.45008
No.1327	PLEKHG4	6.23486			CAMKMT	2.44906
No.1328	PRPF6	6.22793			EFNB1	2.44805
No.1329	SATB1	6.22645			MED25	2.44793
No.1330	GMPPA	6.21596			OGG1	2.44731
No.1331	NDUFV2	6.21562			SPOP	2.44716
No.1332	ATG5	6.21467			LRP1	2.4464
No.1333	FKBP5	6.21174			TCTN2	2.44404
No.1334	SPEN	6.20965			SLC20A2	2.44386
No.1335	TRAF3	6.20699			DUSP19	2.43984
No.1336	POLR3B	6.1958			CPOX	2.43647
No.1337	MOG	6.19575			KCNH2	2.43578
No.1338	FGF2	6.1937			TSPAN7	2.43446
No.1339	TTPA	6.18837			DPM1	2.43363
No.1340	CACNA1H	6.1871			VAMP2	2.43213
No.1341	POLR3A	6.18637			DPF2	2.43168
No.1342	SLAMF1	6.18599			UCN	2.43163
No.1343	PRKDC	6.17892			IKBKG	2.43152
No.1344	SNAP29	6.17875			TLR2	2.43097
No.1345	FLVCR1	6.17009			GSN	2.43057
No.1346	ACSL4	6.15411			MAPRE2	2.42799
No.1347	RD3	6.15354			CNOT1	2.42751
No.1348	PRPF31	6.14942			CRIPT	2.42268
No.1349	CTSB	6.14836			ASAH1	2.4192
No.1350	AIRE	6.14418			MIR29A	2.41809
No.1351	BMP4	6.14389			SELE	2.4179
No.1352	CARD11	6.14326			KCNJ11	2.41724
No.1353	AGT	6.14325			HSPA9	2.41575
No.1354	SOS1	6.13931			EPHA4	2.41523
No.1355	CTCF	6.13689			PACS1	2.41428
No.1356	ARSG	6.1361			SEC24C	2.41308
No.1357	SLC24A1	6.13345			SMARCD1	2.41308
No.1358	PROP1	6.12599			UBE2L3	2.40544
No.1359	PHOX2B	6.11891			DYNC2I2	2.40217
No.1360	EPCAM	6.11541			ZBTB18	2.40108
No.1361	FBLN5	6.11227			USP27X	2.40108
No.1362	DES	6.1086			ARRB2	2.39921
No.1363	WASHC5	6.10229			PTPRG	2.39677
No.1364	ARSB	6.10156			ABCA7	2.39636
No.1365	XPA	6.10064			KDF1	2.39636
No.1366	NPHP4	6.10026			CD4	2.39571
No.1367	ITGAM	6.09911			TNIK	2.39558
No.1368	MERTK	6.09897			EDC3	2.39558
No.1369	HDAC9	6.09684			LMAN2L	2.39558
No.1370	CSF2	6.09596			VIM	2.39527
No.1371	METTL23	6.09322			CXCL12	2.39448
No.1372	RASA1	6.09253			CNTNAP1	2.38923
No.1373	SOST	6.09235			CAMP	2.38741
No.1374	GMPPB	6.08608			ANG	2.38734
No.1375	GSR	6.07909			NCDN	2.38734
No.1376	COL1A1	6.07446			RIPPLY2	2.38545
No.1377	GNAQ	6.07046			PEX12	2.38168
No.1378	MAOB	6.06414			PGR	2.38137
No.1379	BCL2L11	6.05874			NPR2	2.38027
No.1380	DSP	6.0562			MYH3	2.37985
No.1381	CDH2	6.04817			B4GALT7	2.37983
No.1382	DLK1	6.04044			PAX1	2.37767
No.1383	GRID2	6.03897			TBX20	2.37632
No.1384	MS4A1	6.03792			MGR6	2.37564
No.1385	SH2B1	6.03708			PON2	2.37505
No.1386	CSF1	6.03549			MEFV	2.37396
No.1387	RAPSN	6.03526			MAPK14	2.37279
No.1388	MPP4	6.03418			FHIT	2.37239
No.1389	ELP4	6.03064			RAB3GAP2	2.37223
No.1390	STAT5A	6.02408			SEPTIN9	2.37153
No.1391	PHF21A	6.02362			FLT4	2.37133
No.1392	SLC7A7	6.02195			CD79A	2.37115
No.1393	B3GALNT2	6.02125			LTBP3	2.36964
No.1394	PRICKLE2	6.01817			ARID1A	2.36894
No.1395	CMIP	6.01618			MSH4	2.36789
No.1396	SLC12A5	6.0156			KCNJ5	2.36775
No.1397	PTRH2	6.01508			CAMK2A	2.36629
No.1398	PROK2	6.00927			CPLX2	2.3658
No.1399	SOD2	6.00662			SLC2A2	2.36525
No.1400	EXT2	6.00563			SPAG1	2.36521
No.1401	IDH2	6.00315			TMPPE	2.36521
No.1402	SLC9A7	6.00183			CST3	2.36516
No.1403	ANO10	5.99555			MBP	2.36399
No.1404	SMC3	5.99549			VANGL2	2.35963
No.1405	CFLAR	5.99474			IFNB1	2.3593
No.1406	RORA	5.99344			MIR198	2.35559
No.1407	SYN1	5.98936			HSPA4	2.34985
No.1408	CBS	5.98757			BLK	2.34759
No.1409	PNOC	5.98423			PEX5	2.34691
No.1410	QARS1	5.98272			SH3PXD2B	2.34405
No.1411	COL4A5	5.9758			MTHFD1	2.34202
No.1412	CUL3	5.97512			HECW2	2.34064
No.1413	PLCG2	5.97493			CD36	2.33906
No.1414	BCORL1	5.97249			CHRND	2.33643
No.1415	MYO9A	5.96979			TALDO1	2.33545
No.1416	NTF3	5.96958			ABCB4	2.33108
No.1417	SIX3	5.96938			FGF14	2.33108
No.1418	BAX	5.9652			GPR35	2.33108
No.1419	PIGP	5.96425			KAT8	2.32893
No.1420	COG6	5.96328			MED27	2.32893
No.1421	CAPN1	5.9629			ACAN	2.32656
No.1422	GABRD	5.96089			PRKD1	2.32491
No.1423	MT-TI	5.95796			FCGR2A	2.32471
No.1424	FLNB	5.95589			HEXA	2.32361
No.1425	COQ4	5.9554			HELLS	2.32182
No.1426	CBL	5.9554			DYNC2LI1	2.32182
No.1427	CLCN4	5.9528			CYP1B1	2.32103
No.1428	DDC	5.95248			ICOSLG	2.32051
No.1429	AP3B1	5.95214			CHRNG	2.31985
No.1430	SPATA5	5.94869			BRCA1	2.31855
No.1431	IL3	5.94648			NFIB	2.31579
No.1432	ARL3	5.94319			UBE4B	2.31505
No.1433	ATP6AP2	5.94298			PDPN	2.31505
No.1434	HNMT	5.94246			CASZ1	2.31505
No.1435	MTFMT	5.94226			MMP23B	2.31505
No.1436	PDXK	5.93937			LUZP1	2.31505
No.1437	DPAGT1	5.93858			ARF1	2.31491
No.1438	COL9A3	5.93467			IL1RAPL2	2.31433
No.1439	HBA1	5.93374			CDKN2C	2.31248
No.1440	DKC1	5.92861			EHHADH	2.3121
No.1441	ALS2	5.92724			RAB23	2.31188
No.1442	ADARB1	5.92665			CCL3	2.3105
No.1443	MYH3	5.92501			SLC3A1	2.30953
No.1444	CYP27A1	5.92474			CD14	2.30811
No.1445	NOTCH2	5.92418			PEX7	2.30773
No.1446	ZNF407	5.92374			PSMD12	2.30773
No.1447	HLA-DPB1	5.92292			ATP8B1	2.30558
No.1448	CLCN1	5.92179			LIPC	2.30419
No.1449	NRP1	5.91955			MIR9-1	2.30308
No.1450	CERKL	5.91785			ASMT	2.30307
No.1451	HLA-C	5.91664			ADAMTSL2	2.30145
No.1452	GLE1	5.91091			SCARF2	2.30145
No.1453	F2	5.90952			PAX8	2.30017
No.1454	VAC14	5.90673			VARS1	2.29585
No.1455	BBS9	5.90618			HNF4A	2.29572
No.1456	IRF4	5.90339			ABL1	2.29372
No.1457	TBX21	5.90227			ANK1	2.29353
No.1458	POU4F3	5.90106			ZNF81	2.29285
No.1459	DDB2	5.9001			SLC30A8	2.28982
No.1460	BAZ1B	5.89643			SLC9A6	2.28807
No.1461	CD274	5.89051			NEGR1	2.28721
No.1462	XPC	5.88832			SGO2	2.28613
No.1463	ATP7A	5.88244			NLGN4X	2.28486
No.1464	ALG3	5.88243			COL18A1	2.28181
No.1465	NOP56	5.87824			COLEC11	2.28181
No.1466	EXT1	5.8773			EXOC2	2.28181
No.1467	DAB1	5.87698			NUP88	2.28181
No.1468	DDB1	5.87489			SMG9	2.28181
No.1469	CLCNKA	5.87125			TBCK	2.28124
No.1470	GATA2	5.87053			SLC19A1	2.2796
No.1471	PITRM1	5.86891			GCG	2.27339
No.1472	TBCE	5.86584			PLAT	2.27194
No.1473	GNAT1	5.8644			PINK1-AS	2.27117
No.1474	CDKN3	5.86281			IFT52	2.27091
No.1475	PNPT1	5.8624			SEMA4D	2.26834
No.1476	ATF4	5.86212			MED23	2.26834
No.1477	CSNK2B	5.85865			MBOAT7	2.26834
No.1478	MEA1	5.85773			PRSS12	2.26834
No.1479	WDR4	5.8566			CEP78	2.26834
No.1480	NUDT2	5.85621			C12orf4	2.26834
No.1481	AICDA	5.85597			ADCY8	2.26509
No.1482	SNCAIP	5.85475			LTBP2	2.26432
No.1483	CXCR2	5.85461			ATP2B2	2.26177
No.1484	WDR19	5.85438			CCND1	2.26135
No.1485	CEP250	5.85274			IGF2BP2	2.26073
No.1486	TAPBPL	5.85195			TYR	2.26001
No.1487	AGO2	5.84981			CDK10	2.25882
No.1488	ANOS1	5.84924			QKI	2.25754
No.1489	SOX5	5.84905			KDM5B	2.25604
No.1490	EZH2	5.845			MT-TH	2.25604
No.1491	IDS	5.84475			SERPINA1	2.25497
No.1492	LYST	5.84465			BUB1	2.25304
No.1493	UNC13D	5.84317			MKS1	2.25304
No.1494	POMT2	5.84105			DCC	2.25279
No.1495	APOC2	5.83587			CR2	2.2525
No.1496	GNPTG	5.83562			POLR1C	2.25148
No.1497	MEG3	5.83338			CDC73	2.24913
No.1498	MPV17	5.8302			PUS7	2.24738
No.1499	PFN1	5.8299			THBS1	2.24616
No.1500	BGLAP	5.82988			RBFOX3	2.24599
No.1501	AAAS	5.82639			SLC2A4	2.24559
No.1502	POMK	5.82593			AIFM1	2.245
No.1503	SERAC1	5.82192			AGO2	2.245
No.1504	TNFSF10	5.82103			GDAP2	2.2431
No.1505	TWIST1	5.82093			ADGRG6	2.24076
No.1506	SMARCD1	5.81611			DUSP29	2.24036
No.1507	MAN1B1	5.81591			ALDH4A1	2.24006
No.1508	DCX	5.81539			DCPS	2.24006
No.1509	BUD23	5.81328			ALKBH8	2.24006
No.1510	POR	5.81254			NUCB2	2.23995
No.1511	NDN	5.81097			MN1	2.23942
No.1512	ARVCF	5.81026			PEX1	2.23887
No.1513	ELP1	5.80356			FAM20A	2.23797
No.1514	ADORA2A	5.80239			USH2A-AS1	2.23797
No.1515	SLC18A3	5.80096			HSPA1B	2.23582
No.1516	ORAI1	5.80095			RPL36A-HNRNPH2	2.23573
No.1517	GALK1	5.8008			LRRC7	2.23289
No.1518	FN1	5.79595			PPARA	2.2328
No.1519	ASAH1	5.79384			HLA-C	2.23109
No.1520	CD160	5.7888			PLK2	2.23076
No.1521	VPS37A	5.78774			KNSTRN	2.23012
No.1522	MAP2	5.7818			DMXL2	2.22713
No.1523	FLG	5.78148			TDO2	2.22608
No.1524	RNF216	5.77787			CHRNA1	2.2208
No.1525	SYT2	5.77783			GNAS-AS1	2.21864
No.1526	TPM1	5.77671			FRAS1	2.21802
No.1527	GCK	5.77323			INTU	2.21802
No.1528	PMS1	5.77296			CILK1	2.21802
No.1529	IL1R1	5.76602			PCSK5	2.21796
No.1530	SLC25A46	5.75579			HRH1	2.21628
No.1531	STX11	5.75544			IFNAR1	2.21236
No.1532	GTF2H5	5.74783			CDC42	2.20819
No.1533	KIAA1549	5.74648			ANXA2	2.2077
No.1534	SLC1A1	5.74574			CX3CL1	2.20649
No.1535	NEUROD2	5.74105			FTH1	2.20353
No.1536	ADPRS	5.74042			HSPA5	2.20346
No.1537	IFT74	5.73929			FBXW11	2.2024
No.1538	ACOX1	5.73294			TRMT1	2.2024
No.1539	HNRNPA2B1	5.73267			ACTL6A	2.2024
No.1540	MIR155	5.73229			UPF3B	2.2024
No.1541	EWSR1	5.72904			IFT80	2.2024
No.1542	IFIH1	5.72729			MESP2	2.2024
No.1543	SET	5.72529			BCORL1	2.2024
No.1544	UPF3B	5.72302			KIAA0753	2.2024
No.1545	IBA57	5.71973			ABCC8	2.20208
No.1546	MYH6	5.71899			SOX3	2.20059
No.1547	C4orf47	5.71458			PROM1	2.19819
No.1548	ADRB2	5.7131			MPP4	2.19816
No.1549	DLG3-AS1	5.71308			LOC109504728	2.19816
No.1550	CACNA1B	5.71233			SP7	2.19789
No.1551	DPF2	5.71165			ADAT3	2.19737
No.1552	WDR11	5.70494			IRF5	2.19623
No.1553	ASPA	5.70319			USB1	2.19485
No.1554	AIMP1	5.70275			CYFIP2	2.19343
No.1555	CD36	5.70032			KCNK4	2.19234
No.1556	BBIP1	5.69933			ARNTL2	2.19159
No.1557	ADRA2A	5.69648			PAM16	2.19095
No.1558	MAPK8	5.69106			MED13	2.1901
No.1559	ZC4H2	5.68804			WDFY3	2.1901
No.1560	FGF17	5.68789			TNRC6B	2.1901
No.1561	LRP4	5.6868			VCAN	2.18866
No.1562	SBF1	5.6865			SZT2	2.18847
No.1563	FANCC	5.68346			CTSA	2.18813
No.1564	PAX8	5.68304			PECAM1	2.18664
No.1565	GLUL	5.68062			PRPH	2.18658
No.1566	ITIH4	5.67531			CRBN	2.18658
No.1567	FKBP14	5.66711			PMS1	2.18658
No.1568	TUBA4A	5.66598			THOC2	2.18658
No.1569	OCA2	5.66486			TRPS1	2.18374
No.1570	NLGN1	5.66385			LONP1	2.18299
No.1571	FBXL3	5.66149			COL6A3	2.18255
No.1572	HSPA8	5.65936			GSTM1	2.18149
No.1573	RBM20	5.65564			SGK1	2.18027
No.1574	DPYSL5	5.6549			BRPF1	2.17514
No.1575	CTBP1	5.65391			SCZD6	2.17288
No.1576	KLF9-DT	5.65199			SCZD8	2.17288
No.1577	PRDX1	5.65183			SCZD1	2.17288
No.1578	KCNA1	5.65106			SCZD10	2.17288
No.1579	CEP120	5.64957			SLC39A13	2.17257
No.1580	NRGN	5.64837			KIF5C	2.17025
No.1581	PPP2R2B	5.64812			DNMT3A	2.16978
No.1582	C11orf65	5.64797			CLU	2.16972
No.1583	SLC26A5	5.64694			AP4E1	2.16709
No.1584	RPL10	5.64546			RLIM	2.16323
No.1585	ARL6	5.64378			TBCE	2.16323
No.1586	LDLR	5.64114			FOXP3	2.16153
No.1587	KDM6A	5.63576			LARP7	2.16066
No.1588	EZR	5.63474			PEX11B	2.16066
No.1589	TELO2	5.6328			SNX14	2.16066
No.1590	SETD1B	5.63113			P2RY12	2.16063
No.1591	TBL1XR1	5.62875			PSMB8	2.15976
No.1592	SLC37A4	5.62762			CPN1	2.15965
No.1593	PCARE	5.62501			MT-TT	2.15947
No.1594	VPS51	5.62456			BHLHE41	2.15931
No.1595	PLCH2	5.62209			APOA1	2.15894
No.1596	LRP2	5.62176			SDHA	2.15828
No.1597	FLNC	5.6197			MT-CO2	2.15748
No.1598	PAX2	5.60936			NPSR1	2.15669
No.1599	PDE6A	5.60729			NTS	2.15599
No.1600	FCRL4	5.60638			EIF2S3	2.15528
No.1601	SPOP	5.60556			RPL35A	2.15528
No.1602	DGCR8	5.60432			RPS17	2.15528
No.1603	ZFP30	5.60254			SLC25A22	2.15528
No.1604	SLITRK3	5.60252			LIPN	2.15141
No.1605	SNRNP200	5.60208			ZNF41	2.14835
No.1606	TNFRSF1B	5.59947			NMNAT1	2.14298
No.1607	SLC39A14	5.59929			OFD1	2.14283
No.1608	CDH23-AS1	5.59871			HS2ST1	2.14091
No.1609	RP2	5.59829			MIR659	2.13859
No.1610	TTC7A	5.59818			RPE65	2.13802
No.1611	RDX	5.59693			BBS10	2.13777
No.1612	FHL2	5.59029			TRIP13	2.13741
No.1613	NTNG1	5.58811			CYLD	2.13588
No.1614	ATAD3A	5.58657			FMR1-AS1	2.13545
No.1615	NHLRC1	5.58614			CHN1	2.13513
No.1616	PCK1	5.58553			LOXL3	2.13513
No.1617	ARHGEF6	5.58551			ABCA13	2.13436
No.1618	COG5	5.58442			MUS81	2.13337
No.1619	KMT2E	5.58321			SLC6A8	2.13308
No.1620	LMX1A	5.5817			TRNT1	2.13292
No.1621	PARS2	5.58046			EED	2.13239
No.1622	WNK1	5.57777			TMEM231	2.13166
No.1623	DDHD1	5.57744			FOXP1	2.1307
No.1624	CPLANE1	5.57294			IFNA2	2.12903
No.1625	MT-TL2	5.57191			ARHGEF6	2.12548
No.1626	HTR7	5.56716			ANKH	2.12462
No.1627	CEP104	5.56357			EIF4E	2.12235
No.1628	CCL20	5.55811			IFT140	2.12213
No.1629	GIGYF2	5.55437			UBR7	2.12064
No.1630	FCGR3A	5.55421			HES7	2.12064
No.1631	TUBB4A	5.5537			COASY	2.12049
No.1632	IRF6	5.55283			GNS	2.12049
No.1633	KNG1	5.55259			PARP1	2.11893
No.1634	PRRT2	5.55153			CASP9	2.11835
No.1635	IREB2	5.54769			GAPDH	2.11825
No.1636	SLC6A17	5.54718			CHGA	2.11738
No.1637	NRL	5.54672			SELL	2.11056
No.1638	HAX1	5.54252			MAGEL2	2.11027
No.1639	DLST	5.54127			PPT1	2.10903
No.1640	MT-TN	5.54083			FLNC	2.10749
No.1641	CNGB1	5.53974			RAPGEF3	2.1065
No.1642	LUZP1	5.5368			PRICKLE1	2.10437
No.1643	XRCC1	5.53523			ST3GAL5	2.10298
No.1644	RBCK1	5.53509			CDH13	2.10223
No.1645	TSHR	5.53449			EPG5	2.1018
No.1646	FANCD2	5.53366			ETFB	2.10123
No.1647	CYP1B1	5.527			MYC	2.098
No.1648	CPLX1	5.52233			COL12A1	2.09742
No.1649	RBP3	5.52145			CSF3	2.09727
No.1650	KCNC3	5.5214			PTCH2	2.09431
No.1651	CISD2	5.52054			GRIN3A	2.09373
No.1652	TP73	5.52019			DGKG	2.09338
No.1653	APC2	5.51903			TFRC	2.09277
No.1654	COQ8A	5.51724			NPPA	2.09273
No.1655	TTC21B	5.5172			COG2	2.0923
No.1656	NAGS	5.51561			STK32C	2.09177
No.1657	PIGB	5.51412			PDSS1	2.09111
No.1658	CKAP2L	5.50876			KL	2.09013
No.1659	CXCR5	5.50844			ALDH6A1	2.08979
No.1660	AKT2	5.50835			HFE	2.08974
No.1661	EEF1B2	5.5078			APAF1	2.08924
No.1662	CDKN1C	5.50715			RAD54L	2.08874
No.1663	SDHAF1	5.5058			BRDT	2.08874
No.1664	KCNE1	5.50421			APOL2	2.08874
No.1665	TNFRSF9	5.50211			APOL4	2.08874
No.1666	GABRB1	5.49681			INSL6	2.08874
No.1667	PLA2G4A	5.49655			LOC100130987	2.08874
No.1668	HEXB	5.49511			GTS	2.08874
No.1669	EPHB2	5.49403			PAND1	2.08874
No.1670	TRIM32	5.49258			SCZD2	2.08874
No.1671	IFNB1	5.49109			SCZD3	2.08874
No.1672	APBB1	5.48967			SCZD7	2.08874
No.1673	SRC	5.48907			LOC109029533	2.08874
No.1674	RNASET2	5.48896			DUP1Q21	2.08874
No.1675	FOXO3	5.48882			MGR1	2.08874
No.1676	FANCA	5.48746			MGR10	2.08874
No.1677	MIR29C	5.48712			MGR11	2.08874
No.1678	IL21-AS1	5.48631			MGR12	2.08874
No.1679	REV3L	5.48602			MGR2	2.08874
No.1680	HS6ST1	5.48446			MGR3	2.08874
No.1681	MKRN3	5.4813			MGR5	2.08874
No.1682	MMP2	5.48018			MGR8	2.08874
No.1683	ACTC1	5.4791			SCZD12	2.08874
No.1684	SCO2	5.47684			SCZD13	2.08874
No.1685	DAO	5.4735			SCZD14	2.08874
No.1686	HERC1	5.47194			SCZD11	2.08874
No.1687	MT-TP	5.46976			TLR3	2.08549
No.1688	SPG21	5.46376			CHRNA5	2.08503
No.1689	TLR1	5.46176			RIF1	2.08073
No.1690	TNFRSF11B	5.46036			PRKCD	2.07946
No.1691	MIR96	5.45935			ADRB1	2.07911
No.1692	EPO	5.45925			ACOX1	2.07889
No.1693	PRDM8	5.45827			LHX3	2.07889
No.1694	BBS7	5.45748			ZNF711	2.07889
No.1695	IRF3	5.45558			IFT88	2.07847
No.1696	ADAM10	5.45334			SRD5A3	2.07836
No.1697	HBB	5.4531			KCTD1	2.07836
No.1698	NGFR	5.4517			SHOX	2.07836
No.1699	ATP6V1B2	5.44851			DMRT1	2.07643
No.1700	SEPSECS	5.44732			QRICH1	2.07375
No.1701	PPP1CB	5.44603			DHCR24	2.07352
No.1702	SCN3A	5.44493			FREM2	2.07352
No.1703	MT-ND3	5.4431			TSR2	2.07352
No.1704	ATP6V1A	5.44295			XPR1	2.07334
No.1705	HEPACAM	5.44154			ARRB1	2.07245
No.1706	DHDDS	5.44141			DBP	2.07
No.1707	TOPORS	5.44131			DIS3L2	2.06859
No.1708	CASP9	5.44019			SLC9A7	2.06859
No.1709	SNAI2	5.43752			ADAR	2.06802
No.1710	CLPP	5.43727			CDKN3	2.06568
No.1711	CARS2	5.43715			OPA3	2.06502
No.1712	CRHR1	5.43674			MAP3K7	2.0649
No.1713	PEPD	5.4342			FCGR2B	2.06471
No.1714	CLIP2	5.43362			GRIN2D	2.06253
No.1715	HRAS	5.43175			LY86	2.06241
No.1716	TF	5.43135			PLA2G2A	2.06098
No.1717	RLIM	5.43017			ESCO2	2.0581
No.1718	POU1F1	5.42972			CXCR4	2.05581
No.1719	ZMYND11	5.4293			AMH	2.05577
No.1720	CD84	5.42802			BUB3	2.05565
No.1721	CEP78	5.42516			GPHN	2.05395
No.1722	EOMES	5.42432			QARS1	2.05167
No.1723	SH2B3	5.42012			SMOC1	2.04999
No.1724	IMPG1	5.41772			LMNA	2.04839
No.1725	FCRL3	5.41761			PTK7	2.0479
No.1726	WDR81	5.41756			GM2A	2.04673
No.1727	WDR48	5.41685			PAX7	2.04571
No.1728	NTF4	5.41683			UCN3	2.04543
No.1729	CHM	5.41574			ANTXR1	2.04503
No.1730	PDE11A	5.41464			PEX10	2.04503
No.1731	YME1L1	5.41439			IARS2	2.04503
No.1732	FAT4	5.41434			PPM1B	2.04267
No.1733	CYBA	5.41358			CDCA7	2.04267
No.1734	PTPN23	5.41255			DOCK6	2.04267
No.1735	CLTC	5.41169			SHROOM4	2.04267
No.1736	GAN	5.40752			MT-TW	2.04267
No.1737	PPP2R3C	5.40679			GALK1	2.04163
No.1738	ZC3H14	5.40462			TUBA4A	2.04163
No.1739	TFEB	5.40418			GJC2	2.04163
No.1740	IARS2	5.39909			CDK13	2.03985
No.1741	NEMF	5.39752			RPGRIP1	2.03836
No.1742	TAF6	5.39664			TCTN1	2.03836
No.1743	MAK	5.3935			NR1H2	2.03806
No.1744	ATP7B	5.39266			TMEM161B	2.0373
No.1745	GALNS	5.39076			CALB2	2.03633
No.1746	CIITA	5.38929			GMIP	2.03628
No.1747	POLR2F	5.38855			ERCC6	2.03597
No.1748	TSEN2	5.38762			KMO	2.03491
No.1749	DUOX2	5.38721			FEV	2.03424
No.1750	ZMPSTE24	5.38299			ETFA	2.03177
No.1751	ACTA1	5.38246			SERPINA7	2.03146
No.1752	NSDHL	5.38075			MYBPC3	2.02948
No.1753	KMT2B	5.38048			HMGA1	2.02909
No.1754	SPART	5.37862			WDR4	2.02724
No.1755	MACF1	5.37803			POLE	2.02599
No.1756	NBN	5.37488			IYD	2.02599
No.1757	ABCB6	5.37484			SLC17A6	2.0227
No.1758	SMAD3	5.37465			MTX2	2.0223
No.1759	JARID2	5.37373			TTC37	2.0223
No.1760	MAGT1	5.37314			CCDC32	2.0223
No.1761	PRPH	5.37249			PHF6	2.02122
No.1762	ATP2B2	5.37177			NAGLU	2.02027
No.1763	HLA-DQA1	5.37095			MOBP	2.0148
No.1764	ASCL1	5.36175			ADAMTS19	2.012
No.1765	TRIO	5.36147			CTSF	2.00954
No.1766	GTPBP2	5.36117			SCGB1A1	2.00953
No.1767	POLD1	5.36074			WDR45	2.0093
No.1768	CD46	5.35896			GDF1	2.00926
No.1769	KIAA0753	5.35865			SAT1	2.00711
No.1770	COL9A2	5.35681			ACP1	2.0062
No.1771	FGF12	5.35517			AGL	2.00586
No.1772	EDC3	5.35453			KIF11	2.00509
No.1773	FDXR	5.35055			PEX2	2.00502
No.1774	MPDZ	5.3483			FLII	2.00502
No.1775	FOXE1	5.34684			PIGU	2.00502
No.1776	CD79A	5.3461			REV3L	2.00314
No.1777	DNAAF5	5.34369			GPD2	2.00235
No.1778	SYK	5.34298			PLCB3	2.00029
No.1779	FGF10	5.3407			AGA	2.00029
No.1780	FLI1	5.34032			WT1	2.00009
No.1781	CNGA3	5.33883			GABRA6	1.9983
No.1782	LRTOMT	5.33769			NEUROD2	1.99513
No.1783	TMEM237	5.33414			TBX19	1.99384
No.1784	NPPB	5.33292			ACO2	1.99175
No.1785	TUBGCP6	5.332			MCHR1	1.9916
No.1786	PDE2A	5.33137			NEUROD1	1.99074
No.1787	MIR142	5.32963			P4HA2	1.98919
No.1788	KIF1B	5.32933			ANXA11	1.98919
No.1789	RTN2	5.32646			NDST1	1.98919
No.1790	C2CD3	5.32335			SEMA4A	1.98919
No.1791	ECE1	5.32302			PON3	1.98919
No.1792	ATF2	5.31745			TECR	1.98919
No.1793	TMEM231	5.31629			AIMP1	1.98919
No.1794	PRKCB	5.31348			TAF15	1.98919
No.1795	TDGF1	5.31194			UBE4A	1.98919
No.1796	REN	5.31049			TBC1D7	1.98919
No.1797	KL	5.3086			FMN2	1.98919
No.1798	PON2	5.30786			TTC5	1.98919
No.1799	SALL1	5.30289			PIGC	1.98919
No.1800	BBS5	5.3017			CABP4	1.98919
No.1801	DLG1	5.29608			NEMF	1.98919
No.1802	MAPK8IP3	5.29567			JRK	1.98919
No.1803	HTR3A	5.29403			SARS1	1.98919
No.1804	TRNT1	5.2914			MT-TF	1.98919
No.1805	ADAT3	5.29003			MT-TQ	1.98919
No.1806	SP1	5.28983			KYNU	1.98799
No.1807	LRRC56	5.2892			BBS1	1.9876
No.1808	NLRP1	5.28909			CPLANE1	1.98754
No.1809	KLK8	5.28852			AMACR	1.98365
No.1810	ATP2C2	5.28267			HSPA1L	1.98298
No.1811	SCN10A	5.28187			CORT	1.98123
No.1812	LOC108663993	5.28064			LZTS1	1.98065
No.1813	TCTN2	5.27646			IL7	1.97913
No.1814	KCNH2	5.27124			GNPAT	1.97888
No.1815	LIFR	5.27123			SIX2	1.97888
No.1816	CERT1	5.26945			BCS1L	1.97829
No.1817	PDE4A	5.26683			MAP1B	1.97823
No.1818	TTC19	5.26408			BBIP1	1.97554
No.1819	HSP90AA1	5.25999			ADA2	1.97518
No.1820	TFAP2A	5.25956			DIO1	1.97408
No.1821	SACS	5.25679			GLO1	1.97224
No.1822	HIKESHI	5.25448			ANXA5	1.96954
No.1823	FARS2	5.25438			NOTCH1	1.96917
No.1824	CLCF1	5.2536			ITGAL	1.96817
No.1825	PALB2	5.2522			GALR1	1.96613
No.1826	CCND2	5.24678			AGRN	1.96596
No.1827	TUBB2B	5.24588			MAPK8IP3	1.96584
No.1828	FBXO11	5.24532			SMPD4	1.96584
No.1829	RARS2	5.24389			PEX16	1.96327
No.1830	PIGT	5.24245			SOX4	1.96326
No.1831	SDHC	5.24171			UGP2	1.96326
No.1832	NBEA	5.23758			MIR21	1.96297
No.1833	CD3E	5.23647			LAPTM4A	1.96013
No.1834	PRKCA	5.2354			PACRG	1.95987
No.1835	GABBR2	5.23014			MT-TP	1.95987
No.1836	VPS41	5.2296			OTOP2	1.95882
No.1837	SREBF1	5.22939			C10orf105	1.95882
No.1838	NODAL	5.22862			CDH23-AS1	1.95882
No.1839	CCNF	5.22745			SLC26A5-AS1	1.95882
No.1840	PIK3C2A	5.2251			USH2A-AS2	1.95882
No.1841	YWHAQ	5.22422			LOC105378311	1.95882
No.1842	LHX4	5.22079			AIF1	1.95805
No.1843	COLQ	5.22044			KCNK9	1.95765
No.1844	OSTM1	5.22025			ITGA8	1.9566
No.1845	KCNJ13	5.21953			RNF135	1.95571
No.1846	NCKAP1L	5.21823			GNAT2	1.95552
No.1847	THPO	5.21466			SLC30A3	1.95438
No.1848	NDE1	5.21448			BRWD3	1.95275
No.1849	ST3GAL3	5.21118			HOXB1	1.95096
No.1850	NPHP3	5.20931			XDH	1.94807
No.1851	LDB3	5.2083			CARTPT	1.94569
No.1852	BUB1B	5.20664			ADRA2C	1.94342
No.1853	RAD51C	5.2059			CCL4	1.94183
No.1854	KCNJ1	5.19908			PABPN1	1.9412
No.1855	KCTD7	5.19704			CCKBR	1.93946
No.1856	FMN2	5.19532			JAZF1	1.93916
No.1857	DNAH1	5.19412			ENG	1.93785
No.1858	MKKS	5.18957			MIR124-1	1.93672
No.1859	FGF23	5.18761			MAPK8	1.93425
No.1860	C12orf4	5.18759			SORL1	1.9318
No.1861	IL27	5.18598			ABCG5	1.9311
No.1862	VRK1	5.18365			IRF4	1.9311
No.1863	KLRC1	5.18238			SCN5A	1.92474
No.1864	FKBP6	5.18223			BBS7	1.92409
No.1865	L1CAM	5.18058			DDR2	1.92325
No.1866	PLK4	5.1729			DDX6	1.92325
No.1867	GDF6	5.1724			SATB1	1.92325
No.1868	LHX3	5.17121			RPS26	1.92325
No.1869	MID2	5.17108			TRIM37	1.92325
No.1870	KIAA0319	5.16639			PTPN23	1.92325
No.1871	MARS2	5.16367			TRAPPC4	1.92325
No.1872	FH	5.16282			FRMPD4	1.92325
No.1873	NR1H3	5.1627			TMEM237	1.92325
No.1874	WT1	5.16261			HPDL	1.92325
No.1875	LOC101929710	5.16198			MYMK	1.92325
No.1876	RTN4R	5.16177			APOH	1.92324
No.1877	TPH2	5.15999			ITGB1	1.92219
No.1878	CLIC5	5.15874			PDE1A	1.92168
No.1879	KCNK4-TEX40	5.15599			REST	1.92161
No.1880	DNA2	5.15571			PLXND1	1.92068
No.1881	WAC	5.15566			PTX3	1.91928
No.1882	CLEC7A	5.15252			TIMP1	1.91919
No.1883	PLD3	5.15216			DDB1	1.91614
No.1884	CHN1	5.14393			TET3	1.91614
No.1885	KIAA0586	5.14152			PDE9A	1.91593
No.1886	CYP24A1	5.13866			ORC4	1.91569
No.1887	MAPK3	5.13815			IGF2R	1.91533
No.1888	NDUFS2	5.13675			CDH17	1.91427
No.1889	KIF7	5.13653			PTPRD	1.91381
No.1890	TSFM	5.13623			ATG7	1.91308
No.1891	PGBD3	5.13525			FREM1	1.91198
No.1892	OXTR	5.13508			CHRNA3	1.91013
No.1893	HPRT1	5.13262			CD8A	1.90952
No.1894	UFD1	5.13237			CHL1	1.90893
No.1895	UNG	5.13086			UCN2	1.90893
No.1896	ARL13B	5.12866			APOC2	1.90823
No.1897	FAM161A	5.12851			SCAPER	1.90339
No.1898	TET2-AS1	5.12675			GNAI3	1.9005
No.1899	FGD4	5.1258			SCT	1.89978
No.1900	SHBG	5.12453			MMP7	1.89937
No.1901	MAP3K7	5.12203			BAX	1.89808
No.1902	EXOSC3	5.12179			AP4S1	1.89599
No.1903	JMJD1C	5.11932			IL16	1.89529
No.1904	GLRX5	5.11799			SLC12A5	1.89369
No.1905	CAPN3	5.11734			HIF1A	1.89286
No.1906	CLDN11	5.11134			NSF	1.89202
No.1907	BRIP1	5.10978			MSX1	1.89057
No.1908	GABRA5	5.10761			GC	1.8881
No.1909	PNP	5.10729			FASN	1.88752
No.1910	GNRHR	5.10467			DNAH8	1.88697
No.1911	SOX4	5.10365			NISCH	1.8857
No.1912	UBE4B	5.10357			ACVR2A	1.88334
No.1913	PET100	5.10296			FAR1	1.8815
No.1914	IL17F	5.09909			ADAMTS3	1.8815
No.1915	GRM6	5.09843			KCNE5	1.8815
No.1916	FBXO7	5.09582			KARS1	1.88122
No.1917	TUBG1	5.09563			DMRT3	1.87904
No.1918	PTPRJ	5.09469			AXIN2	1.87757
No.1919	HMGCR	5.09374			SIK1	1.87613
No.1920	SLC52A2	5.09269			SMARCAL1	1.87613
No.1921	GBE1	5.09194			RPL15	1.87613
No.1922	ATP6V0A2	5.08927			RPL18	1.87613
No.1923	CIZ1	5.08661			RPL35	1.87613
No.1924	CFI	5.08659			RPL27	1.87613
No.1925	IL9	5.0811			RPL26	1.87613
No.1926	TRRAP	5.07788			RPL31	1.87613
No.1927	IFT27	5.07672			RPS15A	1.87613
No.1928	SLC33A1	5.07568			RPS27	1.87613
No.1929	DNAJC30	5.07458			RPS29	1.87613
No.1930	SRD5A3	5.0741			RPS7	1.87613
No.1931	CCL27	5.07345			RPS28	1.87613
No.1932	GPT	5.07183			NEPRO	1.87613
No.1933	KLHL7	5.0691			RASA1	1.87598
No.1934	BDNF-AS	5.068			ZDHHC24	1.87563
No.1935	PUS7	5.06747			PDX1	1.87511
No.1936	PDPN	5.06485			CLCN6	1.87394
No.1937	RSPH3	5.06348			HBA1	1.87351
No.1938	RETN	5.06281			TERT	1.87171
No.1939	THBD	5.06246			ITPR1	1.87079
No.1940	CSPP1	5.0608			AKR1A1	1.87075
No.1941	SAMD9L	5.05952			F5	1.8697
No.1942	GATM	5.05648			LHFPL5	1.8686
No.1943	LZTR1	5.05424			HCRTR2	1.86334
No.1944	SOX11	5.05374			HNRNPH2	1.86279
No.1945	CASP1	5.05298			PKHD1	1.86266
No.1946	TET3	5.05261			CITED2	1.86196
No.1947	CEP63	5.0514			HSD11B2	1.86142
No.1948	MSX1	5.05091			CD40	1.86097
No.1949	LONP1	5.05044			HMGB1	1.85888
No.1950	CHD4	5.05033			CHRNB4	1.85581
No.1951	COX6B1	5.05025			FGF12	1.85557
No.1952	TECR	5.04918			AP4M1	1.85154
No.1953	GSTM1	5.04791			CD86	1.85105
No.1954	PHEX	5.04444			PEX14	1.85002
No.1955	CTSA	5.04243			INPP4A	1.84934
No.1956	GTF2IRD2	5.03917			PRKACB	1.84887
No.1957	SLC6A2	5.03889			FTL	1.84779
No.1958	CLASRP	5.03811			NTRK1	1.84759
No.1959	CDH15	5.03661			RNF2	1.8457
No.1960	FGF9	5.03427			GALR2	1.84493
No.1961	CABP4	5.03355			ATP6V0A2	1.84271
No.1962	GHR	5.03344			NCKAP1	1.84264
No.1963	SLC25A12	5.03083			BCL2L1	1.84162
No.1964	SLC26A2	5.02951			ATP6V0A1	1.84112
No.1965	MIR17	5.02848			JUN	1.84101
No.1966	CHRNA1	5.02821			CACNA1B	1.83908
No.1967	MACROD2	5.02752			SDHB	1.83558
No.1968	NEAT1	5.02731			APOA4	1.83547
No.1969	KLRG1	5.02686			ADAMTS10	1.83438
No.1970	SGO1	5.02683			GTPBP2	1.83438
No.1971	F5	5.02517			NSMCE3	1.83438
No.1972	EGR1	5.02491			MYO3A	1.832
No.1973	IKZF3	5.02482			WWC1	1.83196
No.1974	TGM1	5.02368			NLRP3	1.82985
No.1975	ASS1	5.02137			LINC00578	1.82975
No.1976	CYP46A1	5.02037			GALNT17	1.82819
No.1977	PPP1R21	5.02001			MIR34A	1.82723
No.1978	DSG2	5.01661			ZFYVE26	1.82647
No.1979	DM1-AS	5.01623			ASPM	1.82647
No.1980	PKD1	5.01444			SIRT2	1.82373
No.1981	HLA-DRA	5.01245			TSEN54	1.82163
No.1982	CA2	5.01224			CHRFAM7A	1.81019
No.1983	MFF-DT	5.01148			LAMP1	1.80928
No.1984	NDUFA13	5.01143			HTR5A	1.80725
No.1985	HMGB1	5.01107			TIPIN	1.8071
No.1986	EDAR	5.0104			CXCL10	1.80563
No.1987	PTPA	5.01019			PEX26	1.80234
No.1988	NPPA	5.00961			KITLG	1.80067
No.1989	MEGF8	5.00934			PTPN1	1.79872
No.1990	NOTCH2NLC	5.00837			PIK3CG	1.79861
No.1991	TACO1	5.00778			MIR17	1.79667
No.1992	TIGIT	5.0045			SCHIP1	1.79422
No.1993	KDM4B	5.00415			SIAH1	1.79333
No.1994	SLC18A2	5.00135			SKIV2L	1.79327
No.1995	GTF2E2	4.99882			SYN3	1.79184
No.1996	CLCN5	4.99561			TNNC1	1.78923
No.1997	OTOA	4.99501			PAEP	1.7886
No.1998	TCF7L2	4.99472			MDGA2	1.78553
[truncated: 1,144 more rows]
