# Supplementary material for: P-Coumaric Acid Reverses Depression-Like Behavior and Memory Deficit Via Inhibiting AGE-RAGE-Mediated Neuroinflammation
Source: Cells. 2022 May 10;11(10):1594. doi: 10.3390/cells11101594 (PMC9139330; doi:10.3390/cells11101594)
Supplement: Supplementary file 1 [file cells-11-01594-s001.zip › cells-1657071 Supplementary conversion/Table S3.xlsx]

## Sheet: Sheet1
Table S3 intersecting targets
	gene name	Degree
No.1	TNF	35
No.2	ESR1	27
No.3	TLR4	21
No.4	NOS3	20
No.5	MMP9	20
No.6	PTGS2	20
No.7	PTPRC	16
No.8	VCAM1	16
No.9	HDAC1	15
No.10	ICAM1	15
No.11	MMP2	15
No.12	APP	14
No.13	SERPINE1	14
No.14	ACE	14
No.15	CDC42	13
No.16	SELE	13
No.17	DNMT1	11
No.18	PRKCD	11
No.19	F3	11
No.20	FYN	10
No.21	KDM6B	9
No.22	HNF4A	8
No.23	HDAC2	8
No.24	HDAC6	8
No.25	HDAC4	8
No.26	ESR2	8
No.27	CASP9	8
No.28	MIF	7
No.29	ITGAL	7
No.30	PRKACA	7
No.31	GRIA2	7
No.32	TERT	6
No.33	PTPN1	5
No.34	HDAC8	5
No.35	PRKCB	5
No.36	MAOB	5
No.37	NGFR	5
No.38	BCHE	5
No.39	XDH	4
No.40	PTPN22	4
No.41	NR1H4	4
No.42	KDM4C	4
No.43	SLC6A2	4
No.44	CYP19A1	4
No.45	PRKCG	4
No.46	MAOA	4
No.47	DRD5	3
No.48	TUBA1A	3
No.49	CACNA1B	3
No.50	PNP	1
No.51	SIGMAR1	1
No.52	DAO	1
